# Supplementary material for: A Randomised, Controlled Trial: Effect of a Multi-Strain Fermented Milk on the Gut Microbiota Recovery after Helicobacter pylori Therapy
Source: Nutrients. 2021 Sep 11;13(9):3171. doi: 10.3390/nu13093171 (PMC8466689; doi:10.3390/nu13093171)
Supplement: Supplementary file 1 [file nutrients-13-03171-s001.zip]

Archive with 2 entries (2 files):
- nutrients-1281154 - Supplementary Table S3 version 2.xlsx
- nutrients-1281154 - Supplementary version 3.pdf
