# Supplementary material for: A Randomised, Controlled Trial: Effect of a Multi-Strain Fermented Milk on the Gut Microbiota Recovery after Helicobacter pylori Therapy
Source: Nutrients. 2021 Sep 11;13(9):3171. doi: 10.3390/nu13093171 (PMC8466689; doi:10.3390/nu13093171)
Supplement: Supplementary file 1 [file nutrients-13-03171-s001.zip › nutrients-1281154 - Supplementary Table S3 version 2.xlsx]

## Sheet: log2(FoldChange)
Phylum	name	Test vs Ctrl at V4	Test vs Ctrl at V6	Test vs Ctrl at V7	V4 vs V2	V6 vs V2	V7 vs V2	V6 vs V4	V7 vs V6	V4 vs V2 Test	V4 vs V2 Ctrl	V6 vs V2 Test	V6 vs V2 Ctrl	V7 vs V2 Test	V7 vs V2 Ctrl
D_1__Actinobacteria	BactActi_g_Actinobaculum	2.61565	-8.28202	0.526341	-30	-29.0311	-9.21747	0.968938	19.8136	-27.3844	-30	-30	-21.718	-9.40748	-9.93383
D_1__Actinobacteria	BactActi_g_Actinomyces	0.895556	-0.416061	-0.13541	-1.38302	-0.233294	0.499591	1.14973	0.732885	-1.07868	-1.97423	-0.487911	-0.0718501	0.376135	0.511545
D_1__Actinobacteria	BactActi_g_Mobiluncus	0	58.2777	29.1639	-30	-3.45358	15.8491	26.5464	19.3026	-14.2532	-30	28.2777	-30	28.2778	-0.886091
D_1__Actinobacteria	BactActi_g_Varibaculum	31.578	8.9519	0	-9.71498	-3.8625	-30	5.85248	-26.1375	1.57804	-30	4.51168	-4.44022	-29.9859	-30
D_1__Actinobacteria	BactActi_f_Bifidobacteriaceae_g_Other	5.12983	-19.9456	-33.501	-29.9297	-19.4364	-14.346	10.4933	5.09047	-24.8702	-30	-21.7913	-1.84575	-23.1531	10.3479
D_1__Actinobacteria	BactActi_g_Bifidobacterium	0.451911	-0.931584	-0.620458	-10.3394	-10.0651	-8.31346	0.274291	1.75164	-10.0518	-10.5037	-10.5746	-9.64299	-8.61862	-7.99816
D_1__Actinobacteria	BactActi_g_Scardovia	2.36416	-22.7232	-24.2125	-25.02	-23.5206	2.13675	1.49938	25.6573	-27.6358	-30	-25.3859	-2.66271	-2.37328	21.8392
D_1__Actinobacteria	BactActi_g_Brevibacterium	13.9272	5.06773	45.6952	23.6237	30	15.198	6.37633	-14.802	28.7695	14.8423	29.066	23.9983	30	-15.6952
D_1__Actinobacteria	BactActi_f_Coriobacteriaceae_g_Other	0.52446	1.55139	1.79537	-2.55455	-3.11865	-2.98984	-0.564106	0.128816	-2.3672	-2.89166	-2.41216	-3.96355	-2.17956	-3.97493
D_1__Actinobacteria	BactActi_g_Atopobium	1.45656	-0.00262533	2.34997	-1.5716	-1.82016	-1.17625	-0.248558	0.643912	-1.25329	-2.70985	-2.48783	-2.48521	-0.613979	-2.96395
D_1__Actinobacteria	BactActi_g_Collinsella	1.0639	0.755235	1.47602	-8.54183	-8.14138	-7.56065	0.400451	0.580734	-7.91575	-8.97966	-7.65376	-8.409	-6.70208	-8.1781
D_1__Actinobacteria	BactActi_g_Coriobacteriaceae_Uncult	2.05384	3.2706	2.91871	-5.80469	-5.4688	-4.649	0.33589	0.819801	-4.71435	-6.76819	-3.70737	-6.97798	-3.06974	-5.98845
D_1__Actinobacteria	BactActi_g_Eggerthella	-1.06171	-1.19073	-1.51233	4.18316	3.66371	3.62033	-0.519447	-0.0433762	3.69505	4.75676	3.10591	4.29664	2.90147	4.41379
D_1__Actinobacteria	BactActi_g_Enterorhabdus	-3.84228	-4.56251	-3.70108	-12.5556	-13.011	-13.3241	-0.455359	-0.313193	-16.1541	-12.3118	-17.0215	-12.459	-16.7329	-13.0318
D_1__Actinobacteria	BactActi_g_Gordonibacter	-0.354009	0.456505	-0.4937	0.99956	-0.0220528	0.106223	-1.02161	0.128276	0.80461	1.15862	0.160884	-0.295621	-0.191729	0.301971
D_1__Actinobacteria	BactActi_g_Olsenella	-0.740935	0.345584	15.9627	-24.1338	-20.016	-13.5839	4.11778	6.43214	-24.601	-23.8601	-21.2105	-21.556	-3.04283	-19.0055
D_1__Actinobacteria	BactActi_g_Slackia	13.0451	11.5943	12.4869	-24.5943	-24.2086	-23.9296	0.385742	0.278978	-13.39	-26.4351	-13.7934	-25.3877	-12.8731	-25.36
D_1__Actinobacteria	BactActi_g_Corynebacteriaceae_Uncult	0	-19.319	-28.8264	-29.9434	11.2061	-0.00216957	41.1495	-11.2083	-30	-16.3117	1.75806	21.0771	-7.82448	21.0019
D_1__Actinobacteria	BactActi_g_Corynebacterium	5.01997	-0.967112	-0.932987	-18.6112	-17.5378	-1.46688	1.07347	16.0709	-5.00327	-10.0232	-6.64347	-5.67636	-1.76646	-0.833475
D_1__Actinobacteria	BactActi_f_Dermabacteraceae_g_Other	0	47.6718	9.04748	-16.855	13.774	23.8666	30.6291	10.0925	-8.13972	-18.0134	29.8155	-17.8563	29.8155	20.768
D_1__Actinobacteria	BactActi_g_Leucobacter	47.1209	7.96828	47.9658	21.0647	27.5757	21.4804	6.51096	-6.09531	29.1551	-17.9658	29.2173	21.249	30	-17.9658
D_1__Actinobacteria	BactActi_g_Microbacterium	5.35611	-26.2959	19.8433	25.8956	1.53952	2.33183	-24.3561	0.792315	30	24.6439	-21.4462	4.8497	20.7391	0.895815
D_1__Actinobacteria	BactActi_g_Kocuria	-19.7279	6.02239	-38.7479	16.224	-5.11403	-0.184852	-21.338	4.92918	1.70039	21.4283	-17.3194	-23.3418	-17.3193	21.4286
D_1__Actinobacteria	BactActi_g_Rothia	4.35515	-6.60595	-4.99473	-20.5633	-1.71663	-1.30768	18.8467	0.40895	-15.8936	-20.2488	-6.25595	0.35	-4.7667	0.228025
D_1__Actinobacteria	BactActi_g_Propionibacterium	16.5731	22.8658	7.38973	20.3504	16.9459	20.1834	-3.40446	3.23742	27.0454	10.4723	21.5772	-1.28864	19.7762	12.3865
D_1__Actinobacteria	BactActi_g_Corynebacteriales_Uncult	34.5477	15.1063	31.2441	16.1777	18.6112	0.816651	2.43348	-17.7945	26.8099	-7.73785	14.9604	-0.145953	14.325	-16.9191
D_1__Bacteroidetes	BactBact_g_Bacteroides	-0.794891	0.211046	-0.0382714	0.990377	1.20727	0.776793	0.216888	-0.430472	0.54264	1.33753	1.31575	1.1047	0.735331	0.773603
D_1__Bacteroidetes	BactBact_f_Porphyromonadaceae_g_Other	7.57648	-9.09492	9.08582	-22.2869	-22.9244	-23.4764	-0.637454	-0.552087	-13.6732	-21.2497	-30	-20.9051	-13.6732	-22.759
D_1__Bacteroidetes	BactBact_g_Barnesiella	3.28831	1.88941	-1.05677	-19.4068	-19.0686	-17.9022	0.338214	1.16639	-18.9787	-22.267	-19.1945	-21.0839	-18.9397	-17.883
D_1__Bacteroidetes	BactBact_g_Butyricimonas	3.05637	4.24929	3.79615	-4.08178	-4.44492	-4.39157	-0.363143	0.0533542	-3.15042	-6.20679	-2.86994	-7.11923	-3.05531	-6.85146
D_1__Bacteroidetes	BactBact_g_Coprobacter	-14.57	-14.6158	-15.1705	-20.2414	-19.3447	-20.134	0.896626	-0.789239	-20.1594	-5.58935	-19.5625	-4.94674	-20.2106	-5.04011
D_1__Bacteroidetes	BactBact_g_Dysgonomonas	0	51.2588	5.88895	-28.9142	19.6457	25.6243	48.5599	5.97854	-26.2384	-21.0364	30	-21.2588	29.947	24.0581
D_1__Bacteroidetes	BactBact_g_Odoribacter	-2.14155	-1.87719	-0.250444	-4.56091	-2.45464	-1.98708	2.10627	0.467564	-5.41357	-3.27201	-3.26	-1.38281	-1.82735	-1.5769
D_1__Bacteroidetes	BactBact_g_Parabacteroides	-0.831089	-0.234794	-0.456589	-1.19854	-1.16785	-1.00478	0.0306894	0.163071	-1.62632	-0.795235	-1.2854	-1.0506	-1.23523	-0.778646
D_1__Bacteroidetes	BactBact_g_Porphyromonadaceae_Uncult	1.49846	7.17138	4.74205	-27.1118	-25.2127	-25.3146	1.89916	-0.101929	-24.8137	-26.3121	-20.3236	-27.495	-21.3686	-26.1107
D_1__Bacteroidetes	BactBact_g_Porphyromonas	-32.6336	-1.57455	-29.3058	-23.7557	-2.48353	-24.9518	21.2721	-22.4683	-30	2.6336	-3.36064	-1.78609	-30	-0.694153
D_1__Bacteroidetes	BactBact_g_Alloprevotella	11.3816	5.4426	5.99737	-3.33053	-5.49779	-4.63502	-2.16726	0.86277	1.86272	-9.5189	-2.51327	-7.95587	-1.29185	-7.28922
D_1__Bacteroidetes	BactBact_g_Paraprevotella	20.4301	-10.1514	-8.13427	-0.255041	-21.2836	-22.7399	-21.0286	-1.45624	5.52176	-14.9083	-30	-19.8486	-30	-21.8657
D_1__Bacteroidetes	BactBact_g_Prevotella	0.44214	-1.17001	0.307517	-1.3553	-1.50649	-1.22104	-0.151188	0.285449	-1.12492	-1.56706	-2.18453	-1.01452	-1.11579	-1.4233
D_1__Bacteroidetes	BactBact_g_Prevotellaceae_Uncult	1.40564	0.869879	1.52069	-0.509519	-1.54774	-2.26355	-1.03822	-0.715812	-0.0561028	-1.46174	-1.34155	-2.21143	-1.63823	-3.15893
D_1__Bacteroidetes	BactBact_g_ratAN060301C_Uncult	0	60	57.4325	-30	1.17606	-2.56281	31.1761	-3.73887	-21.135	-30	30	-30	27.4325	-30
D_1__Bacteroidetes	BactBact_g_Alistipes	-1.54752	-1.24288	-1.15611	-0.944175	-0.70154	-0.540554	0.242635	0.160986	-1.75329	-0.205767	-1.31072	-0.0678371	-1.10494	0.0511741
D_1__Bacteroidetes	BactBact_g_RC9 gut group	9.1226	8.74193	5.49186	-24.2931	-23.2823	-23.4797	1.01078	-0.197409	-4.65079	-13.7734	-3.03638	-11.7783	-4.84898	-10.3408
D_1__Bacteroidetes	BactBact_f_S24-7_g_Other	10.3456	-50.8865	0	-2.93989	-2.96699	-30	-0.0271019	-27.033	-1.75628	-12.1019	-30	20.8865	-30	-12.1019
D_1__Bacteroidetes	BactBact_g_S24-7_Uncult	-0.392107	-0.0249552	0.937436	-4.85662	-3.97558	-3.53034	0.881041	0.445247	-5.64105	-5.24895	-4.35505	-4.33009	-3.29919	-4.23663
D_1__Bacteroidetes	BactBact_f_Bacteroidales_Uncult_g_Other	-9.19636	-8.47697	-7.284	-15.334	-16.3078	-13.9792	-0.973732	2.32853	-12.6106	-3.41421	-13.1266	-4.64962	-10.2303	-2.94627
D_1__Bacteroidetes	BactBact_g_Bacteroidales_Uncult	23.198	17.9755	12.298	-23.8164	-26.5201	-28.3126	-2.70368	-1.79258	-0.840091	-24.038	-8.34449	-26.32	-14.4782	-26.7761
D_1__Bacteroidetes	BactBact_g_VC2.1 Bac22_Uncult	-5.07654	-31.2784	-7.96149	-1.60895	-0.89041	-25.0157	0.71854	-24.1253	-5.65739	-0.580846	-30	1.27845	-30	-22.0385
D_1__Bacteroidetes	BactBact_o_Bacteroidales_g_Other	-1.05206	-1.0794	0.195176	-0.948238	-1.55261	-1.46866	-0.604369	0.0839487	-1.475	-0.422937	-2.0472	-0.967802	-1.24933	-1.4445
D_1__Candidate division TM7	BactCTMo_g_Candidate division TM7_Ambig	3.65249	-4.03956	6.08886	-30	-14.2814	-9.62593	15.7186	4.65543	-26.3475	-30	-18.645	-14.6055	-4.15421	-10.2431
D_1__Candidate division TM7	BactCTMo_g_Candidate division TM7_Uncult	0	2.07456	-4.86272	-30	-17.0749	-2.15647	12.9251	14.9184	-30	-30	-8.56112	-10.6357	-5.80638	-0.943666
D_1__Candidate division TM7	BactCTMoFamUnk_g_Candidatus Saccharimonas	0	31.3291	0	-30	-2.99803	-30	27.002	-27.002	-10.7526	-30	25.6557	-5.67339	-10.7526	-30
D_1__Cyanobacteria	BactCyan_g_Gastranaerophilales_Ambig	4.78712	2.83337	1.7486	-29.3406	-27.1624	-25.0395	2.17814	2.12287	-25.1941	-29.9812	-23.7716	-26.605	-23.4014	-25.15
D_1__Cyanobacteria	BactCyan_g_Phaseolus acutifolius (tepary bean)	0	-51.7563	-49.931	-29.2563	4.22101	2.42812	33.4773	-1.79289	-29.5077	-23.9536	-29.5077	22.2486	-29.5077	20.4233
D_1__Cyanobacteria	BactCyan_g_Chloroplast_Uncult	8.68127	2.25923	0	24.3581	20.977	-23.9315	-3.38109	-44.9085	30	21.3187	23.5366	21.2774	-7.68585	-11.9833
D_1__Cyanobacteria	BactCyan_g_Gastranaerophilales_Uncult	2.42755	2.38897	-3.42674	-28.2191	-28.1705	-25.7084	0.0486824	2.46203	-27.3302	-29.7577	-27.0522	-29.4412	-27.7694	-24.3427
D_1__Cyanobacteria	BactCyan_c_Chloroplast_g_Other	-12.8212	-2.31489	-5.01243	17.8894	0.690657	0.824188	-17.1988	0.133531	6.75178	19.573	-0.792138	1.52275	-2.5307	2.48173
D_1__Euryarchaeota	ArchEury_g_Methanobrevibacter	2.86505	4.95333	3.08438	-0.560988	-2.78563	-2.24044	-2.22465	0.54519	0.524858	-2.34019	-0.660386	-5.61371	-1.06244	-4.14682
D_1__Euryarchaeota	ArchEury_g_Methanosphaera	-0.784417	-2.75237	-9.40233	0.0872104	-0.674165	0.218546	-0.761376	0.892711	-0.382429	0.401989	-2.02039	0.731983	-2.38524	7.01709
D_1__Firmicutes	BactFirm_g_Acidaminococcus	8.83394	8.92747	-2.40527	-25.5988	-26.5933	-25.2343	-0.994444	1.35898	-8.04592	-16.8799	-9.3396	-18.2671	-18.0333	-15.6281
D_1__Firmicutes	BactFirm_g_Phascolarctobacterium	2.6602	1.59379	1.71559	0.403797	0.622003	0.457878	0.218206	-0.164125	1.7864	-0.873801	1.49925	-0.0945417	1.41759	-0.298
D_1__Firmicutes	BactFirm_g_Succiniclasticum	27.2189	-4.9476	-33.8361	-16.2257	-4.4707	-4.2748	11.755	0.195905	-2.78115	-30	-2.78114	2.16646	-30	3.83612
D_1__Firmicutes	BactFirm_g_Abiotrophia	17.4106	-0.0946995	14.819	22.4259	22.4846	20.8652	0.058726	-1.61946	23.0846	5.67407	22.0579	22.1526	21.3824	6.5634
D_1__Firmicutes	BactFirm_g_Facklamia	34.4275	0	0	1.96957	-29.9858	-29.9858	-31.9554	0	4.5215	-29.906	-27.546	-29.908	-27.546	-29.906
D_1__Firmicutes	BactFirm_g_Anaerobacillus	0.692595	0	0.830091	-2.64243	-30	-2.84888	-27.3576	27.1511	-2.40325	-3.09584	-2.40325	-30	-2.40325	-3.23334
D_1__Firmicutes	BactFirm_g_Bacillus	-29.4975	-22.6962	-21.3932	0.0619898	-18.1854	-14.8715	-18.2474	3.31398	-17.6529	11.8446	-23.4905	-0.794298	-17.9205	3.4727
D_1__Firmicutes	BactFirm_f_Carnobacteriaceae_g_Other	0.0414286	-1.25769	-0.759304	0.386426	1.70963	1.19793	1.3232	-0.511697	0.364135	0.322707	1.03283	2.29052	0.673944	1.43325
D_1__Firmicutes	BactFirm_g_Carnobacterium	6.66435	29.0162	-11.097	24.4514	24.2102	2.65228	-0.241204	-21.5579	27.8354	21.171	30	0.983804	7.41116	18.5082
D_1__Firmicutes	BactFirm_g_Granulicatella	0	-5.66542	-20.3315	-30	-0.945502	9.87173	29.0545	10.8172	-30	-28.7069	-4.08417	1.58125	-2.07472	18.2568
D_1__Firmicutes	BactFirm_f_Christensenellaceae_g_Other	0.822233	1.74099	0.642269	-1.27679	-2.14107	-2.14947	-0.864278	-0.00839947	-0.715083	-1.53732	-1.12363	-2.86462	-1.80134	-2.44361
D_1__Firmicutes	BactFirm_g_Christensenella	0.690279	1.33141	1.226	-2.29271	-3.01407	-3.05603	-0.721362	-0.0419545	-2.43381	-3.12409	-2.74493	-4.07634	-2.86173	-4.08773
D_1__Firmicutes	BactFirm_g_Christensenellaceae_Uncult	0.145155	1.46476	1.04287	-3.44765	-2.71542	-2.07019	0.732228	0.645231	-3.42206	-3.56722	-1.99656	-3.46132	-1.57148	-2.61435
D_1__Firmicutes	BactFirm_f_Clostridiaceae 1_g_Other	-50.9517	-51.1849	0	-0.975193	0.0105329	-30	0.985726	-30.0105	-29.704	21.2477	-29.704	21.481	-29.704	-23.7907
D_1__Firmicutes	BactFirm_g_Clostridium sensu stricto 1	1.4015	0.100126	0.547397	-8.31567	-0.591698	-0.0361678	7.72397	0.555531	-7.72789	-9.12939	-0.547334	-0.64746	0.259679	-0.287719
D_1__Firmicutes	BactFirm_g_Clostridium sensu stricto 15	0	59.5142	0	-30	-4.98334	-30	25.0167	-25.0167	-10.9567	-30	29.5142	-30	-10.9567	-30
D_1__Firmicutes	BactFirm_g_Sarcina	-14.6194	24.8455	-6.4869	-24.8508	-0.690541	4.24894	24.1603	4.93949	-30	-15.3806	19.067	-5.77846	-0.227559	6.25934
D_1__Firmicutes	BactFirm_g_Clostridiisalibacter	6.51697	0	7.47377	-0.478129	-30	0.480812	-29.5219	30.4808	-0.00854839	-6.52552	-29.954	-6.49962	0.948254	-6.52552
D_1__Firmicutes	BactFirm_g_Defluviitaleaceae_Incertae Sedis	0.831622	5.24699	3.90798	-25.4529	-24.7313	-21.2253	0.721613	3.50595	-24.65	-25.4817	-21.577	-26.824	-19.4184	-23.3263
D_1__Firmicutes	BactFirm_g_Defluviitaleaceae_Uncult	-1.49939	-0.878125	-0.671167	-0.172223	-0.364232	-0.375582	-0.192009	-0.0113504	-0.932027	0.567364	-0.76502	0.113105	-0.70412	-0.0329523
D_1__Firmicutes	BactFirm_g_Enterococcus	-1.51221	2.4329	-1.70025	2.3113	-1.7236	-0.221898	-4.0349	1.5017	1.02796	2.54017	-0.52698	-2.95988	-1.14113	0.559121
D_1__Firmicutes	BactFirm_f_Erysipelotrichaceae_g_Other	3.06511	-6.08045	4.65927	1.75092	-5.25581	0.446471	-7.00672	5.70228	2.33249	-0.732623	-9.04885	-2.96841	3.08354	-1.57573
D_1__Firmicutes	BactFirm_g_Asteroleplasma	10.4552	15.0952	26.7746	19.8942	21.1821	14.3739	1.28787	-6.80817	24.755	14.2998	29.3088	14.2136	29.98	3.20547
D_1__Firmicutes	BactFirm_g_Bulleidia	-14.0275	-38.4846	-28.1422	-21.5173	0.555339	-22.3392	22.0727	-22.8946	-15.8843	-1.8568	-15.8843	22.6003	-30	-1.85783
D_1__Firmicutes	BactFirm_g_Catenibacterium	3.05982	1.30211	4.31408	-2.2407	-1.23909	-3.08145	1.00161	-1.84237	-0.767691	-3.82751	-0.696192	-1.9983	-0.969292	-5.28337
D_1__Firmicutes	BactFirm_g_Erysipelotrichaceae_Ambig	-28.6205	-31.7569	-5.41982	-18.6381	-15.6598	-0.186393	2.97827	15.4734	-30	-1.37955	-30	1.75688	-1.13564	4.28418
D_1__Firmicutes	BactFirm_g_Erysipelotrichaceae_Incertae Sedis	0.44927	0.926562	0.776348	1.09926	0.279187	0.278896	-0.820074	-0.000290812	1.30652	0.857248	0.718236	-0.208326	0.63194	-0.144408
D_1__Firmicutes	BactFirm_g_Erysipelotrichaceae_Uncult	-1.05392	-1.7773	-1.05566	-4.40096	-2.88309	-2.53717	1.51787	0.345924	-4.88146	-3.82755	-3.71778	-1.94049	-3.00181	-1.94615
D_1__Firmicutes	BactFirm_g_Holdemania	0.113635	-0.292007	-0.0295847	2.07645	0.771747	0.883683	-1.3047	0.111936	2.13274	2.0191	0.62147	0.913477	0.859524	0.889109
D_1__Firmicutes	BactFirm_g_Solobacterium	0.323831	-3.56097	0.013347	-13.2122	-9.87142	-12.2602	3.34077	-2.3888	-2.80408	-3.12791	-2.96714	0.59383	-2.6515	-2.66484
D_1__Firmicutes	BactFirm_g_Turicibacter	-41.4619	3.25714	-43.8092	6.22934	7.77794	8.91607	1.54861	1.13812	-20.0272	21.4347	3.22198	-0.0351625	-20.0272	23.7819
D_1__Firmicutes	BactFirm_g_Anaerofustis	9.44691	0.00919781	-2.42965	-9.33738	0.154541	0.759709	9.49192	0.605168	-5.95357	-15.4005	0.13164	0.122442	-0.96463	1.46502
D_1__Firmicutes	BactFirm_g_Eubacterium	3.35699	1.66435	-0.123168	5.09448	1.17936	-0.281891	-3.91512	-1.46125	6.63058	3.27359	2.1429	0.478558	-0.420327	-0.297159
D_1__Firmicutes	BactFirm_g_Pseudoramibacter	0	0	-7.02825	-29.9143	-29.9143	19.0496	0	48.964	-29.623	-13.2573	-29.623	-13.3252	15.8423	22.8705
D_1__Firmicutes	BactFirmFamXI_g_Anaerococcus	-12.2628	-17.4297	4.21653	7.29387	8.38349	2.69496	1.08962	-5.68853	2.61739	14.8802	-0.139051	17.2906	3.97324	-0.243295
D_1__Firmicutes	BactFirmFamXI_g_Finegoldia	-14.3362	5.0231	-4.00333	14.4639	18.4519	2.46367	3.98806	-15.9883	3.0198	17.356	20.8823	15.8592	1.99771	6.00104
D_1__Firmicutes	BactFirmFamXI_g_Gemella	-4.56555	-3.91432	-3.10439	-18.7174	0.479135	0.0401269	19.1966	-0.439009	-19.5598	-14.9943	-1.15843	2.75589	-1.29801	1.80639
D_1__Firmicutes	BactFirmFamXI_g_Murdochiella	-29.37	2.88998	-31.1165	-21.7128	-21.081	0.158291	0.631739	21.2393	-30	-0.629991	-0.465007	-3.35499	-9.46225	21.6542
D_1__Firmicutes	BactFirmFamXI_g_Parvimonas	-4.51963	-7.56915	-17.8924	-25.9565	-4.96026	-1.71948	20.9962	3.24078	-30	-25.4804	-18.986	-11.4169	-18.6658	-0.773383
D_1__Firmicutes	BactFirmFamXI_g_Peptoniphilus	-0.46116	30.9793	30.5181	0.763396	3.31383	2.11696	2.55043	-1.19687	0.342848	0.804007	21.5654	-9.41389	21.1279	-9.39017
D_1__Firmicutes	BactFirm_f_ClosFamily XIII_g_Other	-5.61187	-5.77503	-5.69524	-1.18735	-1.65479	-0.950049	-0.467443	0.704745	-5.48486	0.127012	-6.01896	-0.243936	-5.32894	0.366305
D_1__Firmicutes	BactFirmFamXIII_g_ClosFamily XIII_Incertae Sedis	-1.06294	0.154811	-0.0938642	-0.0110006	-0.90169	-0.2883	-0.890689	0.613389	-0.568606	0.494332	-0.843014	-0.997825	-0.336207	-0.242343
D_1__Firmicutes	BactFirmFamXIII_g_ClosFamily XIII_Uncult	-0.57963	0.0951753	-0.206863	-1.93098	-1.21503	-1.18489	0.715947	0.030146	-2.22417	-1.64454	-1.17474	-1.26992	-1.30263	-1.09577
D_1__Firmicutes	BactFirmFamXIII_g_Mogibacterium	-1.02402	-2.69195	-1.12806	-1.06699	-3.01991	-2.61033	-1.95291	0.409574	-1.45937	-0.435349	-4.56973	-1.87778	-3.04106	-1.91299
D_1__Firmicutes	BactFirm_f_Lachnospiraceae_g_Other	-0.532497	-0.526817	-0.525558	-0.9901	-0.23866	-0.140624	0.751441	0.0980354	-1.25629	-0.723796	-0.499919	0.0268984	-0.406795	0.118763
D_1__Firmicutes	BactFirm_g_Acetitomaculum	4.27524	0.5364	1.97212	-29.357	-27.0855	-26.7709	2.27152	0.314585	-25.7248	-30	-25.6693	-26.2057	-24.2771	-26.2492
D_1__Firmicutes	BactFirm_g_Anaerostipes	-0.657614	-0.651131	-0.27247	-1.68031	-0.329536	-0.196014	1.35077	0.133521	-1.97456	-1.31694	-0.636852	0.0142789	-0.300926	-0.0284555
D_1__Firmicutes	BactFirm_g_Blautia	-0.256077	0.113904	-0.0264523	0.412434	0.0880257	0.00975812	-0.324408	-0.0782676	0.283572	0.539649	0.143559	0.029655	-0.00363276	0.0228195
D_1__Firmicutes	BactFirm_g_Butyrivibrio	16.9506	25.6355	26.2679	-21.7422	-20.1166	-20.561	1.62565	-0.444418	-5.68419	-22.6348	2.11667	-23.5189	0.468322	-25.7996
D_1__Firmicutes	BactFirm_g_Coprococcus	-0.422591	-0.410409	0.200113	-1.49237	-0.70039	-0.47424	0.791983	0.22615	-1.70281	-1.28022	-0.906344	-0.495935	-0.380932	-0.581046
D_1__Firmicutes	BactFirm_g_Dorea	-0.421107	-0.598182	-0.25585	-1.8604	-0.667662	-0.391838	1.19274	0.275824	-2.06032	-1.63922	-0.964064	-0.365882	-0.508604	-0.252753
D_1__Firmicutes	BactFirm_g_Epulopiscium	0	5.84886	-30.8363	-30	-21.578	0.0918914	8.42198	21.6699	-30	-30	-24.1511	-30	-24.5407	6.2956
D_1__Firmicutes	BactFirm_g_Howardella	10.5888	11.3677	12.5553	-23.7602	-22.2235	-22.0485	1.53668	0.175014	-13.113	-23.7018	-10.992	-22.3597	-10.3859	-22.9412
D_1__Firmicutes	BactFirm_g_Lachnoanaerobaculum	-18.8639	0	-1.72408	19.3189	-29.6427	4.50764	-48.9616	34.1503	2.57182	21.4357	-29.1898	-28.3793	3.04226	4.76634
D_1__Firmicutes	BactFirm_g_Lachnospira	-0.866289	1.79533	10.5764	-22.1296	-20.2719	-17.8548	1.85774	2.41706	-21.7131	-20.8468	-17.8746	-19.6699	-7.8623	-18.4387
D_1__Firmicutes	BactFirm_g_Lachnospiraceae_Ambig	-0.332208	0.167252	-0.275281	-0.297637	0.281165	0.561001	0.578802	0.279836	-0.478109	-0.145902	0.363967	0.196715	0.417462	0.692743
D_1__Firmicutes	BactFirm_g_Lachnospiraceae_Incertae Sedis	-0.448128	-0.145189	-0.101865	-0.418201	0.175443	0.247954	0.593644	0.0725104	-0.641278	-0.19315	0.105549	0.250738	0.201366	0.303231
D_1__Firmicutes	BactFirm_g_Lachnospiraceae_Uncult	-0.550104	-0.48857	-0.476605	0.72133	0.252067	0.305871	-0.469262	0.0538042	0.448713	0.998817	0.01097	0.49954	0.0713373	0.547942
D_1__Firmicutes	BactFirm_g_Marvinbryantia	-1.20922	-0.0340608	0.607127	-5.83283	-9.69089	-13.4611	-3.85806	-3.77021	-3.11975	-1.91053	-1.38018	-1.34612	-1.03557	-1.6427
D_1__Firmicutes	BactFirm_g_Moryella	11.9829	-17.0974	6.67138	24.6943	14.2325	22.1441	-10.4618	7.91159	25.5966	13.6137	2.71428	19.8117	20.3554	13.6841
D_1__Firmicutes	BactFirm_g_Oribacterium	5.07275	22.1575	26.1595	21.119	-4.44136	-2.45942	-25.5604	1.98193	5.9606	0.887844	-0.839667	-22.9972	2.63735	-23.5221
D_1__Firmicutes	BactFirm_g_Pseudobutyrivibrio	-1.20655	-0.297357	-0.0384207	-1.58265	-0.7269	-0.748116	0.85575	-0.0212154	-2.22025	-1.0137	-0.864006	-0.566649	-0.755937	-0.717516
D_1__Firmicutes	BactFirm_g_Roseburia	-1.5357	-1.4703	-1.28044	-1.34842	-0.570446	-0.44346	0.777979	0.126986	-2.10875	-0.573049	-1.30999	0.160316	-1.0666	0.213837
D_1__Firmicutes	BactFirm_g_Shuttleworthia	-7.2828	-11.9602	-16.9899	-10.4169	0.304129	0.448064	10.721	0.143935	-10.7358	-3.45302	-10.4644	1.49571	-10.4666	6.52335
D_1__Firmicutes	BactFirm_g_Stomatobaculum	36.9126	0	-27.412	0.797696	-30	-7.25704	-30.7977	22.743	7.86212	-29.0505	-27.3166	-29.0165	-27.3166	0.0953138
D_1__Firmicutes	BactFirm_g_Lactobacillus	3.66896	4.3316	-0.515173	3.94957	2.47544	0.234946	-1.47413	-2.2405	5.52871	1.85975	4.25581	-0.0757891	0.0712545	0.586428
D_1__Firmicutes	BactFirm_g_Pediococcus	-1.36549	23.6946	17.5991	1.4082	-5.76832	-2.08416	-7.17652	3.68416	1.02026	2.38574	3.51602	-20.1785	2.15799	-15.4411
D_1__Firmicutes	BactFirm_g_Fructobacillus	-18.6627	0	0	19.2681	-28.8637	-28.8644	-48.1318	0	6.74632	25.4091	-30	-13.1117	-30	-13.1261
D_1__Firmicutes	BactFirm_g_Leuconostoc	-3.47708	-3.15559	-3.18223	1.44887	-0.386146	-0.952664	-1.83502	-0.566518	-0.682014	2.79507	-2.34039	0.815203	-2.78743	0.394808
D_1__Firmicutes	BactFirm_g_Weissella	-21.2903	-17.9277	0.622331	4.29432	3.50653	3.51957	-0.787798	0.0130423	-4.29044	16.9999	-0.303857	17.6239	3.47068	2.84835
D_1__Firmicutes	BactFirm_g_Brochothrix	0	33.7288	27.306	-13.3794	24.919	14.133	38.2985	-10.786	-13.1977	-3.77844	30	-3.72878	23.5276	-3.77844
D_1__Firmicutes	BactFirm_g_Peptococcaceae_Uncult	-1.06071	1.3728	2.03037	-5.20495	-3.79908	-2.6998	1.40587	1.09929	-7.99183	-6.93112	-4.90851	-6.28131	-3.57588	-5.60625
D_1__Firmicutes	BactFirm_g_Peptococcus	3.95391	3.4197	4.69078	-0.509574	0.570841	1.94749	1.08042	1.37665	2.17097	-1.78294	2.31161	-1.10808	4.14522	-0.545563
D_1__Firmicutes	BactFirm_f_Peptostreptococcaceae_g_Other	-1.00123	-0.665139	-0.39454	-9.43279	-2.26737	-0.28302	7.16542	1.98435	-10.0036	-9.00239	-2.62842	-1.96328	-0.482079	-0.0875395
D_1__Firmicutes	BactFirm_g_Peptostreptococcaceae_Incertae Sedis	-0.448777	-1.8182	-1.13797	-23.1	-2.30592	-0.278084	20.7941	2.02784	-23.2113	-22.7625	-3.33952	-1.52131	-0.815787	0.322187
D_1__Firmicutes	BactFirm_g_Peptostreptococcaceae_Uncult	-0.251669	-0.953768	0.0475864	-5.23684	-1.45657	-0.504382	3.78027	0.952188	-5.43732	-5.18565	-1.96805	-1.01428	-0.47135	-0.518936
D_1__Firmicutes	BactFirm_f_Ruminococcaceae_g_Other	-0.924034	-0.0137573	-0.425359	0.414734	0.236623	0.26475	-0.178111	0.0281267	-0.0488061	0.875228	0.244074	0.257831	0.065637	0.490996
D_1__Firmicutes	BactFirm_g_Acetanaerobacterium	-13.6934	7.13299	-3.35656	18.5537	-6.51674	-3.47176	-25.0705	3.04499	4.95479	18.6482	-4.30029	-11.4333	-5.19987	-1.84332
D_1__Firmicutes	BactFirm_g_Anaerofilum	-19.047	-2.98705	0.918619	-5.7116	-3.20243	-3.51226	2.50916	-0.309825	-22.6765	-3.6295	-4.25271	-1.26565	-2.31968	-3.2383
D_1__Firmicutes	BactFirm_g_Anaerotruncus	-1.16216	-0.143315	-0.167585	0.102874	-0.53183	-0.46942	-0.634704	0.06241	-0.463262	0.698899	-0.575946	-0.432632	-0.518603	-0.351018
D_1__Firmicutes	BactFirm_g_Faecalibacterium	-0.479278	-0.605433	-0.302239	-0.21321	-0.236448	-0.0670264	-0.0232382	0.169422	-0.456964	0.0223136	-0.542525	0.0629086	-0.214672	0.0875664
D_1__Firmicutes	BactFirm_g_Hydrogenoanaerobacterium	-2.26994	19.1283	11.8196	2.14095	-1.6433	-6.90249	-3.78425	-5.25919	-0.130071	2.13987	-0.123805	-19.2521	-7.43264	-19.2522
D_1__Firmicutes	BactFirm_g_Intestinimonas	-17.6803	2.99405	0.448182	-0.582531	1.07921	1.47345	1.66174	0.394243	-16.535	1.14535	2.47989	-0.51416	1.09975	0.651569
D_1__Firmicutes	BactFirm_g_Oscillibacter	17.4121	21.2229	15.5269	-20.1348	-15.8966	-18.2753	4.23816	-2.37863	-3.7423	-21.1544	0.003713	-21.2192	-3.6149	-19.1418
D_1__Firmicutes	BactFirm_g_Oscillospira	-14.2791	7.85122	3.01423	-5.21762	0.811435	-1.14987	6.02906	-1.96131	-11.9768	2.30223	5.85775	-1.99347	-0.186351	-3.20058
D_1__Firmicutes	BactFirm_g_Papillibacter	-2.3013	-2.49181	17.2469	-19.224	-18.2249	-16.949	0.999126	1.27594	-19.5075	-17.2062	-19.7331	-17.2413	-1.24324	-18.4901
D_1__Firmicutes	BactFirm_g_Ruminococcaceae_Ambig	-10.0617	-20.9396	-7.59058	30	10.1713	6.65961	-19.8287	-3.5117	19.9383	30	1.38796	22.3275	0.699248	8.28983
D_1__Firmicutes	BactFirm_g_Ruminococcaceae_Incertae Sedis	-0.557727	-0.140431	-0.3516	0.141617	0.12269	0.166902	-0.0189271	0.0442125	-0.139482	0.418245	0.0559652	0.196396	-0.00319136	0.348409
D_1__Firmicutes	BactFirm_g_Ruminococcaceae_Uncult	-0.435549	0.473137	-0.0481185	-1.47665	-1.12563	-1.02227	0.351019	0.103355	-1.68904	-1.25349	-0.889248	-1.36239	-1.03761	-0.989493
D_1__Firmicutes	BactFirm_g_Ruminococcus	-0.738191	0.391079	0.237567	-3.75999	-2.76073	-2.13646	0.999261	0.624263	-4.1768	-3.43861	-2.5693	-2.96038	-2.00433	-2.2419
D_1__Firmicutes	BactFirm_g_Subdoligranulum	0.00694514	0.420636	-0.121118	0.487851	-0.0497114	-0.176543	-0.537562	-0.126832	0.488734	0.481789	0.161872	-0.258765	-0.238835	-0.117717
D_1__Firmicutes	BactFirm_g_Macrococcus	0	-9.99085	-6.67002	-29.9982	5.13247	0.231675	35.1307	-4.9008	-4.47584	-29.7783	-4.47584	5.51501	-4.47584	2.19418
D_1__Firmicutes	BactFirm_g_Staphylococcus	-13.5434	-1.56661	-2.20554	22.594	-0.076186	0.264233	-22.6702	0.340419	11.2711	24.8146	-1.52016	0.0464444	-1.44718	0.758358
D_1__Firmicutes	BactFirm_f_Streptococcaceae_g_Other	6.56242	-11.3122	24.5672	30	6.71341	7.31824	-23.2866	0.604834	30	23.4376	5.36692	16.6792	7.7444	-16.8228
D_1__Firmicutes	BactFirm_g_Lactococcus	-1.93678	-2.34324	-1.89039	0.793048	-0.784626	0.049719	-1.57767	0.834345	0.128124	2.06491	-1.77937	0.563864	-0.617423	1.27297
D_1__Firmicutes	BactFirm_g_Streptococcaceae_Uncult	7.04427	43.4057	0	23.5509	14.1681	-21.404	-9.38278	-35.572	29.9246	22.8803	29.9246	-13.481	-11.8296	-13.4255
D_1__Firmicutes	BactFirm_g_Streptococcus	1.87986	1.29533	-0.447699	1.97464	0.84573	0.330803	-1.12891	-0.514927	2.86578	0.985918	1.51285	0.217528	0.00961945	0.457318
D_1__Firmicutes	BactFirm_g_Gelria	15.223	13.7747	-0.891105	-23.0942	-11.8827	0.157364	11.2114	12.0401	-8.65953	-23.8826	-3.58121	-17.3559	-0.924648	-0.0335422
D_1__Firmicutes	BactFirm_f_vadinBB60_g_Other	3.05335	-1.27782	7.18361	4.81786	-2.51934	0.101202	-7.3372	2.62054	6.09416	3.04081	-2.80685	-1.52902	6.26209	-0.92153
D_1__Firmicutes	BactFirm_g_vadinBB60_Uncult	-0.10903	-2.42812	-9.76415	-13.5243	-9.34702	-9.34009	4.1773	0.00693095	-15.7983	-15.6893	-14.319	-11.8908	-15.6881	-5.92398
D_1__Firmicutes	BactFirm_g_Allisonella	-15.9963	-21.5363	4.55625	-4.65079	-2.05476	-1.81901	2.59603	0.235749	-19.4343	-3.43797	-21.7467	-0.210463	2.44548	-2.11077
D_1__Firmicutes	BactFirm_g_Dialister	-1.32471	0.0793387	-0.193719	-13.1607	-4.18999	-1.83124	8.9707	2.35875	-14.0848	-12.7601	-4.18779	-4.26713	-1.92445	-1.73073
D_1__Firmicutes	BactFirm_g_Megamonas	11.9575	1.42525	35.5609	5.64375	-3.67796	0.763187	-9.32171	4.44115	9.89215	-2.06534	-1.01515	-2.4404	5.5609	-30
D_1__Firmicutes	BactFirm_g_Megasphaera	-1.02021	-24.4537	-24.6698	-12.3713	-8.65505	-9.10322	3.71628	-0.448169	-2.31339	-1.29318	-20.9579	3.49583	-19.8706	4.7992
D_1__Firmicutes	BactFirm_g_Mitsuokella	24.7752	6.48918	-12.7925	-27.6706	-22.615	-27.4209	5.0556	-4.80587	-5.22475	-30	-6.80047	-13.2896	-30	-17.2075
D_1__Firmicutes	BactFirm_g_Selenomonas	0	-55.2442	0	-29.8313	6.61058	-29.8313	36.4418	-36.4418	-29.7922	-23.0999	-29.7922	25.452	-29.7922	-23.0999
D_1__Firmicutes	BactFirm_g_Veillonella	-3.57077	-2.21946	-1.78187	1.37683	2.26337	1.77483	0.88654	-0.488534	-0.293019	3.27775	1.17443	3.39389	0.982229	2.7641
D_1__Firmicutes	BactFirm_g_Veillonellaceae_Uncult	0	-26.0112	-50.941	-30	-9.02618	13.3649	20.9738	22.391	-30	-30	-30	-3.98877	-30	20.941
D_1__Firmicutes	Bact_p_Firmicutes_g_Other	-3.69177	2.22743	-0.227852	-1.90226	-0.699799	-0.0279197	1.20246	0.67188	-4.72697	-1.0352	0.74579	-1.48164	-0.887771	-0.659919
D_1__Firmicutes	BactFirm_c_Bacilli_g_Other	-1.87433	1.2783	-6.29179	3.05537	0.31003	0.50253	-2.74534	0.1925	2.03402	3.90835	0.742067	-0.536229	-0.8151	5.47669
D_1__Firmicutes	BactFirm_o_Clostridiales_g_Other	-0.24966	0.0722187	-0.0864596	-1.21068	-0.705912	-0.488368	0.504766	0.217545	-1.33613	-1.08647	-0.675815	-0.748034	-0.535669	-0.449209
D_1__Fusobacteria	BactFuso_g_Fusobacterium	-30.0373	-51.1451	-32.1408	-2.61291	20.1693	22.3258	22.7822	2.1565	-25.5019	4.53542	-21.1451	30	-2.20455	29.9363
D_1__Lentisphaerae	BactLent_g_Victivallis	31.0628	31.5261	0	5.38849	5.37563	-28.3366	-0.0128607	-33.7122	25.998	-5.06477	26.493	-5.03304	-13.7697	-30
D_1__Proteobacteria	BactProt_g_Parasutterella	11.4161	11.1387	10.5568	0.725114	0.467417	0.168439	-0.257698	-0.298978	1.75448	-9.66162	1.6069	-9.53179	0.750576	-9.80623
D_1__Proteobacteria	BactProt_g_Sutterella	8.72663	-11.2895	-11.697	-28.3068	-6.88513	-5.78151	21.4216	1.10362	-18.9253	-27.652	-16.4587	-5.16926	-14.9411	-3.24405
D_1__Proteobacteria	BactProt_g_Ochrobactrum	26.0899	31.8662	1.77267	-0.750816	1.82075	22.5903	2.57156	20.7695	23.1572	-2.93279	30	-1.86615	23.1566	21.384
D_1__Proteobacteria	BactProt_g_Campylobacter	0	0	30.0318	-30	-30	-7.39441	0	22.6056	-28.6503	-30	-28.6503	-30	0.0318222	-30
D_1__Proteobacteria	BactProt_g_Variovorax	-8.01647	23.5295	24.4933	-25.4705	-24.6393	-5.53967	0.831148	19.0996	-30	-21.9835	-6.47051	-30	2.50983	-21.9835
D_1__Proteobacteria	BactProt_g_Desulfovibrio	7.54137	7.88819	8.71824	-16.6249	-14.7379	-14.8939	1.88692	-0.155972	-11.2394	-18.7808	-9.11945	-17.0076	-8.87005	-17.5883
D_1__Proteobacteria	BactProt_f_Enterobacteriaceae_g_Other	-0.066983	0.618522	-3.33172	-1.11171	1.49137	1.47318	2.60308	-0.018188	-0.0972837	-0.0303007	3.30174	2.68322	1.04324	4.37496
D_1__Proteobacteria	BactProt_g_Enterobacter	28.9524	53.2653	0	21.7561	0.0047271	-27.8768	-21.7514	-27.8815	30	1.04758	23.3062	-29.9591	-15.1483	-29.9591
D_1__Proteobacteria	BactProt_g_Escherichia-Shigella	-3.13457	-4.5665	-3.97186	1.69124	1.51362	1.98771	-0.177623	0.474096	0.0151444	3.14972	-0.860288	3.70621	0.0561205	4.02798
D_1__Proteobacteria	BactProt_g_Klebsiella	-16.7164	-5.898	-24.331	24.8597	25.4769	25.432	0.617127	-0.0448613	11.1773	27.8936	21.5042	27.4022	4.10506	28.4361
D_1__Proteobacteria	BactProt_g_Morganella	47.0037	-31.5708	7.73978	15.3778	15.7138	27.053	0.336002	11.3392	30	-17.0037	-9.88051	21.6903	29.5173	21.7776
D_1__Proteobacteria	BactProt_f_mitochondria_g_Other	-20.7195	-36.6234	-29.7856	8.28272	-13.846	-13.3412	-22.1287	0.50481	0.178977	20.8984	-22.0009	14.6225	-23.8943	5.89136
D_1__Proteobacteria	BactProt_g_mitochondria_Ambig	9.24606	1.19921	-1.02814	25.0108	4.00043	1.84275	-21.0104	-2.15768	27.1698	17.9237	5.08343	3.88423	1.40423	2.43237
D_1__Proteobacteria	BactProt_g_Acinetobacter	58.3147	0	-12.0013	-1.48705	-30	0.0170953	-28.513	30.0171	28.3147	-30	-11.9193	-30	-11.9193	0.0819946
D_1__Proteobacteria	BactProt_g_Neisseria	-29.786	43.5302	0	23.4886	15.3077	-13.5234	-8.18089	-28.8311	-6.90873	22.8773	28.8951	-14.6351	-6.90873	-14.6713
D_1__Proteobacteria	BactProt_f_Oxalobacteraceae_g_Other	-3.97519	-4.42765	-3.21023	-25.6121	-25.1667	-26.3497	0.4454	-1.18303	-29.9401	-25.9649	-29.9401	-25.5125	-29.9401	-26.7299
D_1__Proteobacteria	BactProt_g_Oxalobacteraceae_Ambig	0.865166	5.2076	-3.77324	-27.9816	-25.1505	-28.8784	2.8311	-3.72786	-25.7834	-26.6486	-22.4266	-27.6342	-30	-26.2268
D_1__Proteobacteria	BactProt_g_Haemophilus	-0.0367951	-5.87868	-4.90907	-22.2013	1.20658	-0.0876887	23.4079	-1.29427	-20.7467	-20.7099	-2.65144	3.22723	-3.07808	1.83099
D_1__Proteobacteria	BactProt_g_Pseudomonas	56.1498	0	-15.6937	-0.998437	-29.7102	10.5309	-28.7118	40.2411	27.7714	-28.3783	-8.58073	-28.3306	-8.58073	7.11301
D_1__Proteobacteria	BactProt_g_Rhodocyclaceae_Uncult	0	-2.69879	-3.06467	-30	0.523847	0.873671	30.5238	0.349825	-2.12931	-30	-2.12931	0.569477	-2.12931	0.935357
D_1__Proteobacteria	BactProt_g_Thalassospira	15.707	8.8786	8.60923	-12.5711	-18.1051	-19.2045	-5.53395	-1.09941	-0.435616	-16.1427	-9.88138	-18.76	-11.4029	-20.0122
D_1__Proteobacteria	BactProt_g_Sphingomonadaceae_Ambig	-1.54386	-36.193	0	-7.86018	-5.63819	-30	2.22198	-24.3618	-16.3637	-14.8198	-16.3637	19.8293	-30	-14.8198
D_1__Proteobacteria	BactProt_g_Succinivibrio	0	0	-27.9333	-30	-30	-9.46143	0	20.5386	-30	-30	-30	-30	-30	-2.06666
D_1__Proteobacteria	BactProt_g_B38_Uncult	-13.7271	-18.7438	-19.5804	21.5328	20.0996	21.4009	-1.43322	1.30135	8.86626	22.5933	3.80324	22.5471	4.4372	24.0176
D_1__Proteobacteria	BactProt_c_Gammaproteobacteria_g_Other	6.73519	-15.996	-13.257	30	17.6901	13.2342	-12.3099	-4.45586	30	23.2648	8.6413	24.6373	8.6412	21.8982
D_1__Synergistetes	BactSyne_g_Cloacibacillus	19.6783	20.0496	11.4905	-21.9234	-5.36765	0.306919	16.5557	5.67457	-5.23724	-24.9155	-1.74736	-21.7969	10.0126	-1.47793
D_1__Synergistetes	BactSyne_g_Pyramidobacter	-25.7385	-25.9407	0	-8.9196	-8.70334	-30	0.216257	-21.2967	-29.2292	-3.49068	-29.2292	-3.28848	-29.2292	-30
D_1__Tenericutes	BactTene_g_NB1-n_Uncult	0	15.0778	-0.968785	-30	-29.9268	-7.21079	0.0731828	22.716	-30	-30	-14.9222	-30	-7.90261	-6.93382
D_1__Tenericutes	BactTene_g_RF9_Uncult	1.29412	4.31809	2.45826	-30	-28.6889	-26.8272	1.31113	1.86171	-27.3797	-28.6738	-24.3454	-28.6635	-24.0278	-26.4861
D_1__Verrucomicrobia	BactVerr_g_vadinHA64_Uncult	0	-26.2166	-25.6087	-29.987	0.913403	1.47109	30.9004	0.557692	-30	-21.5493	-5.2717	20.9449	-4.67164	20.9371
D_1__Verrucomicrobia	BactVerr_g_Akkermansia	-3.78207	-2.71828	-1.38737	-10.0726	-7.28331	-4.80311	2.7893	2.4802	-12.4813	-8.69921	-8.70092	-5.98264	-5.68064	-4.29327
	Bacteria_g_Other	5.75858	-32.4215	-33.7228	2.05999	-4.62025	-2.16281	-6.68024	2.45744	6.99512	1.23654	-29.4994	2.92203	-29.4994	4.2234
	Unclassified_g_Other	-0.231109	-0.238525	-0.940368	-1.68317	-1.02866	-1.11807	0.654508	-0.0894095	-1.80005	-1.56894	-1.19305	-0.954527	-1.66802	-0.727647

## Sheet: adj p-values
Phylum	name	Test vs Ctrl at V4	Test vs Ctrl at V6	Test vs Ctrl at V7	V4 vs V2	V6 vs V2	V7 vs V2	V6 vs V4	V7 vs V6	V4 vs V2 Test	V4 vs V2 Ctrl	V6 vs V2 Test	V6 vs V2 Ctrl	V7 vs V2 Test	V7 vs V2 Ctrl
D_1__Actinobacteria	BactActi_g_Actinobaculum	0.965729	0.570507	1	7.39637e-13	7.96673e-12	0.0506401	0.910652	7.3865e-06	6.30799e-06	6.97664e-07	1.31877e-06	0.000511879	0.202107	0.159777
D_1__Actinobacteria	BactActi_g_Actinomyces	0.551605	0.847176	1	0.00190046	0.671584	0.368816	0.019036	0.275743	0.117341	0.00202026	0.548065	0.952174	0.682834	0.568814
D_1__Actinobacteria	BactActi_g_Mobiluncus	1	7.51799e-11	0.0025176	7.39637e-13	0.495642	0.000300576	5.3979e-10	1.3061e-05	0.0244395	6.97664e-07	4.07082e-06	1.17934e-06	5.3612e-06	0.946895
D_1__Actinobacteria	BactActi_g_Varibaculum	0.0010793	0.522821	1	0.0243841	0.436837	1.72501e-12	0.274887	1.96594e-09	0.83863	6.97664e-07	0.559125	0.612017	1.49708e-06	1.38337e-06
D_1__Actinobacteria	BactActi_f_Bifidobacteriaceae_g_Other	0.799585	0.0490519	0.000465895	7.89504e-13	5.53772e-06	0.00118456	0.0259342	0.547584	4.19286e-05	6.97664e-07	0.000447079	0.881672	0.000241534	0.138399
D_1__Actinobacteria	BactActi_g_Bifidobacterium	0.937038	0.685541	0.894071	9.98318e-69	1.17883e-64	1.62496e-44	0.82196	0.0118029	2.76003e-32	7.00119e-36	4.04018e-35	6.48607e-30	1.69894e-23	6.94425e-21
D_1__Actinobacteria	BactActi_g_Scardovia	0.965729	0.0219299	0.0134767	2.31727e-09	3.34563e-08	0.736965	0.881996	3.94987e-09	5.2162e-06	6.97664e-07	3.85926e-05	0.801559	0.785589	0.000493856
D_1__Actinobacteria	BactActi_g_Brevibacterium	0.234753	0.76616	6.48578e-07	1.63939e-08	1.70336e-12	0.000564402	0.220448	0.00133648	2.09497e-06	0.0158518	2.14366e-06	0.000117522	1.49708e-06	0.0152119
D_1__Actinobacteria	BactActi_f_Coriobacteriaceae_g_Other	0.851917	0.251112	0.190388	2.15112e-07	4.50316e-10	2.35701e-09	0.406597	1	0.00109423	5.05778e-05	0.00101073	5.25896e-08	0.00447479	5.11735e-08
D_1__Actinobacteria	BactActi_g_Atopobium	0.783213	1	0.575162	0.189736	0.154096	0.416141	0.913472	0.920277	0.519542	0.111645	0.182079	0.189239	0.795749	0.111457
D_1__Actinobacteria	BactActi_g_Collinsella	0.452674	0.643673	0.230879	5.41888e-88	3.37473e-79	6.57638e-69	0.54997	0.463772	1.02642e-37	3.72411e-49	6.23492e-35	1.41526e-42	1.18024e-26	1.12191e-40
D_1__Actinobacteria	BactActi_g_Coriobacteriaceae_Uncult	0.0565397	0.000662679	0.00296328	6.96734e-43	8.87157e-38	1.45473e-27	0.627307	0.165865	1.19749e-14	7.03576e-30	4.19749e-09	4.11486e-31	1.49708e-06	3.21624e-23
D_1__Actinobacteria	BactActi_g_Eggerthella	0.329795	0.236246	0.124629	3.34902e-30	5.48779e-23	1.55592e-22	0.273229	1	5.06037e-12	8.14537e-20	1.7076e-08	6.81646e-16	3.05254e-07	6.44306e-17
D_1__Actinobacteria	BactActi_g_Enterorhabdus	0.0284965	0.00559688	0.0319073	1.71359e-72	5.06716e-77	4.83258e-81	0.719893	0.948292	1.48695e-58	4.15774e-35	1.42714e-64	2.47791e-35	1.94557e-62	7.49466e-39
D_1__Actinobacteria	BactActi_g_Gordonibacter	0.965729	0.896419	0.948833	0.105562	0.983632	0.965334	0.150221	1	0.4284	0.203072	0.886198	0.870072	0.886923	0.846852
D_1__Actinobacteria	BactActi_g_Olsenella	1	1	0.162142	7.9592e-09	2.79815e-06	0.00225191	0.499765	0.345022	4.99461e-05	8.41584e-05	0.000624543	0.000556847	0.740607	0.00254303
D_1__Actinobacteria	BactActi_g_Slackia	6.70552e-13	1.45136e-10	9.35495e-12	1.06384e-194	1.95183e-187	5.08735e-184	0.82196	0.985986	3.00418e-29	2.41378e-110	1.1737e-30	1.72917e-100	1.43187e-26	3.02539e-101
D_1__Actinobacteria	BactActi_g_Corynebacteriaceae_Uncult	1	0.0595471	0.00284674	7.88833e-13	0.012453	0.999576	1.44042e-22	0.0243919	8.05975e-07	0.0079709	0.818997	0.000703446	0.321215	0.000791285
D_1__Actinobacteria	BactActi_g_Corynebacterium	0.776026	1	1	8.01552e-08	7.15623e-07	0.792049	0.892371	1.19787e-05	0.439418	0.0763506	0.303235	0.433183	0.810769	0.946895
D_1__Actinobacteria	BactActi_f_Dermabacteraceae_g_Other	1	9.17434e-08	0.560636	6.28162e-05	0.00163979	2.01214e-08	6.05784e-13	0.0492719	0.238131	0.00319588	1.41517e-06	0.00464592	1.61734e-06	0.000874915
D_1__Actinobacteria	BactActi_g_Leucobacter	2.96951e-07	0.599533	1.46735e-07	4.74169e-07	8.59481e-11	4.85117e-07	0.208274	0.393545	1.50463e-06	0.00325802	1.94525e-06	0.000651572	1.49708e-06	0.00460195
D_1__Actinobacteria	BactActi_g_Microbacterium	0.783213	0.00660191	0.0563526	6.22988e-10	0.783269	0.718784	1.4151e-08	1	8.05975e-07	4.90187e-05	0.000540396	0.571773	0.00116525	0.946895
D_1__Actinobacteria	BactActi_g_Kocuria	0.0642096	0.701594	3.57919e-05	0.000118419	0.295114	0.993489	8.15065e-07	0.571311	0.82563	0.000423358	0.00593741	0.000182508	0.00799968	0.000626501
D_1__Actinobacteria	BactActi_g_Rothia	0.220182	0.0275546	0.136252	3.73575e-62	0.238548	0.416835	1.43532e-51	0.985986	8.9098e-19	3.23457e-30	0.000793209	0.936147	0.0171571	0.949578
D_1__Actinobacteria	BactActi_g_Propionibacterium	0.0228278	0.000651889	0.445639	7.39637e-13	3.85501e-09	2.20363e-12	0.380547	0.580759	3.54511e-10	0.0162199	1.31877e-06	0.881672	7.4295e-06	0.00601113
D_1__Actinobacteria	BactActi_g_Corynebacteriales_Uncult	0.000281332	0.172231	0.00127281	0.000122978	1.45249e-05	0.963725	0.749653	6.90402e-05	9.69268e-06	0.237808	0.0196007	0.989515	0.0324505	0.00799378
D_1__Bacteroidetes	BactBact_g_Bacteroides	0.257697	0.884941	1	7.7565e-05	2.07208e-06	0.0033478	0.570976	0.24719	0.174184	0.000212158	0.000376083	0.0031464	0.075928	0.0493017
D_1__Bacteroidetes	BactBact_f_Porphyromonadaceae_g_Other	0.624375	0.520618	0.560636	9.90674e-08	7.54972e-08	3.4152e-08	0.949604	1	0.0314499	0.000464527	1.31877e-06	0.00076888	0.0431986	0.000290071
D_1__Bacteroidetes	BactBact_g_Barnesiella	0.100467	0.432428	0.79699	5.3337e-150	8.11463e-144	1.08705e-127	0.822465	0.345901	2.76757e-70	2.46826e-97	1.4274e-71	3.30773e-86	1.06667e-69	5.48404e-63
D_1__Bacteroidetes	BactBact_g_Butyricimonas	0.181747	0.0320912	0.0703049	8.29301e-07	1.3527e-07	1.91816e-07	0.822465	1	0.011121	3.40209e-07	0.0244259	6.72686e-09	0.020739	2.44171e-08
D_1__Bacteroidetes	BactBact_g_Coprobacter	0.0367545	0.027916	0.0225621	1.48627e-14	4.61363e-13	4.40463e-14	0.892218	1	8.05975e-07	0.196458	1.86925e-06	0.325492	1.49708e-06	0.315849
D_1__Bacteroidetes	BactBact_g_Dysgonomonas	1	8.57331e-09	0.791318	4.4929e-12	4.37267e-06	1.67629e-09	3.5508e-31	0.405029	1.54047e-05	0.000520643	1.31877e-06	0.000651572	1.49708e-06	0.000132287
D_1__Bacteroidetes	BactBact_g_Odoribacter	0.348148	0.440801	1	2.85583e-09	0.002288	0.0182082	0.0134716	0.920277	1.21144e-06	0.00364096	0.00477184	0.321907	0.172351	0.242472
D_1__Bacteroidetes	BactBact_g_Parabacteroides	0.62324	0.949586	0.894071	0.0127252	0.0214335	0.0585067	0.995261	0.985986	0.017537	0.267909	0.0727944	0.166221	0.109412	0.352907
D_1__Bacteroidetes	BactBact_g_Porphyromonadaceae_Uncult	1	0.644443	0.889094	9.2165e-11	3.12396e-09	2.52612e-09	0.82196	1	4.3333e-05	1.36583e-05	0.00105814	8.63501e-06	0.000789413	2.90424e-05
D_1__Bacteroidetes	BactBact_g_Porphyromonas	0.00069622	0.988991	0.0025176	1.36391e-08	0.633709	4.08467e-09	8.69921e-07	2.97422e-07	8.05975e-07	0.73296	0.662182	0.881672	1.49708e-06	0.949578
D_1__Bacteroidetes	BactBact_g_Alloprevotella	0.0226127	0.376305	0.325536	0.108876	0.00879716	0.0340778	0.430243	0.948292	0.608732	0.00126143	0.491372	0.00998891	0.778038	0.0208296
D_1__Bacteroidetes	BactBact_g_Paraprevotella	0.0535615	0.440801	0.623349	0.964312	6.32588e-07	9.5868e-08	1.16422e-06	0.985986	0.439418	0.0156158	1.31877e-06	0.00149218	1.49708e-06	0.000493362
D_1__Bacteroidetes	BactBact_g_Prevotella	0.945692	0.612145	1	0.0379887	0.0277325	0.0925074	0.910652	0.948292	0.284209	0.0983312	0.0244259	0.389473	0.344457	0.187818
D_1__Bacteroidetes	BactBact_g_Prevotellaceae_Uncult	0.678091	0.846643	0.694969	0.630732	0.12842	0.0214164	0.399949	0.857219	0.983544	0.312149	0.403231	0.140135	0.33911	0.024979
D_1__Bacteroidetes	BactBact_g_ratAN060301C_Uncult	1	3.73371e-11	2.09627e-10	7.39637e-13	0.839431	0.688726	2.46672e-13	0.774166	0.000546745	6.97664e-07	1.31877e-06	1.17934e-06	1.01208e-05	1.38337e-06
D_1__Bacteroidetes	BactBact_g_Alistipes	0.133632	0.236246	0.315055	0.0169877	0.1053	0.244766	0.724725	0.952749	0.00197756	0.779679	0.026713	0.951166	0.0879426	0.950922
D_1__Bacteroidetes	BactBact_g_RC9 gut group	0.510397	0.53703	0.82864	6.3308e-09	4.62278e-08	3.4152e-08	0.910652	1	0.519542	0.0249188	0.695293	0.0789828	0.581477	0.138399
D_1__Bacteroidetes	BactBact_f_S24-7_g_Other	0.443909	9.59221e-09	1	0.552469	0.566333	1.72501e-12	1	5.44994e-10	0.822068	0.0511951	1.31877e-06	0.000769725	1.49708e-06	0.0726971
D_1__Bacteroidetes	BactBact_g_S24-7_Uncult	0.977997	1	0.852696	1.62544e-10	2.87656e-07	5.86117e-06	0.399949	0.920277	5.33804e-07	1.72746e-06	0.000113501	0.000130999	0.00541091	0.000207624
D_1__Bacteroidetes	BactBact_f_Bacteroidales_Uncult_g_Other	0.510397	0.560018	0.687898	0.000279905	0.000167764	0.00160611	0.910652	0.926593	0.0493345	0.643996	0.0431032	0.591551	0.157506	0.770122
D_1__Bacteroidetes	BactBact_g_Bacteroidales_Uncult	0.0236733	0.0873334	0.326294	1.25902e-08	4.32088e-10	2.47712e-11	0.719616	0.948292	0.930125	7.63613e-05	0.232865	2.17993e-05	0.030853	2.02494e-05
D_1__Bacteroidetes	BactBact_g_VC2.1 Bac22_Uncult	0.799585	0.000828286	0.637601	0.748344	0.874757	3.78433e-09	0.943522	3.54206e-08	0.432458	0.937887	1.31877e-06	0.924192	1.49708e-06	0.000460536
D_1__Bacteroidetes	BactBact_o_Bacteroidales_g_Other	0.776595	0.722759	1	0.272159	0.0798465	0.11295	0.640239	1	0.265046	0.779679	0.111878	0.548617	0.416452	0.315683
D_1__Candidate division TM7	BactCTMo_g_Candidate division TM7_Ambig	0.245589	0.172231	0.0212537	4.81183e-169	3.3086e-39	2.68544e-18	2.39847e-46	6.90662e-05	4.7155e-63	1.19896e-82	8.34086e-32	4.76058e-20	0.0181679	3.20145e-10
D_1__Candidate division TM7	BactCTMo_g_Candidate division TM7_Uncult	1	0.953333	0.883063	7.39637e-13	7.63703e-05	0.736965	0.00473252	0.00121752	8.05975e-07	6.97664e-07	0.218222	0.120346	0.480142	0.946895
D_1__Candidate division TM7	BactCTMoFamUnk_g_Candidatus Saccharimonas	1	0.000828286	1	7.39637e-13	0.566333	1.72501e-12	2.6424e-10	5.44994e-10	0.0993285	6.97664e-07	3.23315e-05	0.488606	0.134477	1.38337e-06
D_1__Cyanobacteria	BactCyan_g_Gastranaerophilales_Ambig	0.828516	0.915756	1	2.14149e-12	1.65444e-10	3.69776e-09	0.788788	0.943	3.29283e-05	6.97664e-07	0.00012202	1.75162e-05	0.000208955	5.87387e-05
D_1__Cyanobacteria	BactCyan_g_Phaseolus acutifolius (tepary bean)	1	7.62177e-09	4.01155e-08	2.4821e-12	0.392552	0.707446	2.99674e-15	0.948292	1.14703e-06	8.0626e-05	1.64244e-06	0.0003766	1.89513e-06	0.00108505
D_1__Cyanobacteria	BactCyan_g_Chloroplast_Uncult	0.541382	0.947209	1	5.8615e-09	8.90763e-07	1.8659e-08	0.620921	5.54936e-26	8.05975e-07	0.000451713	0.000143654	0.000651572	0.329635	0.0757136
D_1__Cyanobacteria	BactCyan_g_Gastranaerophilales_Uncult	0.965729	0.940066	0.949346	1.46384e-11	3.16556e-11	1.48237e-09	1	0.920277	6.48189e-06	8.14223e-07	1.09267e-05	1.80898e-06	7.87263e-06	0.000108074
D_1__Cyanobacteria	BactCyan_c_Chloroplast_g_Other	4.02478e-07	0.567428	0.0959418	2.27201e-55	0.633709	0.637962	1.5388e-50	1	5.61461e-05	1.38966e-33	0.707143	0.50533	0.218629	0.216036
D_1__Euryarchaeota	ArchEury_g_Methanobrevibacter	0.165156	0.00442998	0.124629	0.52755	0.000396284	0.00572866	0.00762275	0.884822	0.714475	0.0356335	0.641758	6.59072e-07	0.476122	0.000260287
D_1__Euryarchaeota	ArchEury_g_Methanosphaera	1	0.915756	0.538364	0.982763	0.853709	0.993489	0.901587	0.985986	0.975941	0.948915	0.788895	0.951166	0.785589	0.362016
D_1__Firmicutes	BactFirm_g_Acidaminococcus	0.535127	0.522821	0.98443	9.64253e-10	3.90808e-10	2.79182e-09	0.910652	0.985986	0.243345	0.00585929	0.176796	0.00372255	0.00552862	0.0155391
D_1__Firmicutes	BactFirm_g_Phascolarctobacterium	0.138969	0.449582	0.430794	0.608493	0.436837	0.654719	0.892371	1	0.0886372	0.427851	0.176796	0.954122	0.243416	0.864236
D_1__Firmicutes	BactFirm_g_Succiniclasticum	0.00551382	0.76616	0.000450526	0.000118419	0.363467	0.429194	0.011326	1	0.7231	6.97664e-07	0.711181	0.868981	1.49708e-06	0.681015
D_1__Firmicutes	BactFirm_g_Abiotrophia	0.11469	1	0.203768	8.22535e-08	1.32929e-07	1.04908e-06	1	0.978828	0.000148434	0.405946	0.000386324	0.000395207	0.000789413	0.398815
D_1__Firmicutes	BactFirm_g_Facklamia	0.000284585	1	1	0.690227	1.70336e-12	1.72501e-12	5.82055e-14	1	0.528153	7.41093e-07	7.51961e-06	1.21897e-06	9.39951e-06	1.38337e-06
D_1__Firmicutes	BactFirm_g_Anaerobacillus	1	1	1	0.598598	1.70336e-12	0.654719	1.56116e-10	4.87087e-10	0.755908	0.680132	0.751822	1.17934e-06	0.785589	0.735893
D_1__Firmicutes	BactFirm_g_Bacillus	0.00233857	0.0219299	0.0346865	0.987886	2.33604e-05	0.000749278	3.03354e-05	0.857364	0.00432754	0.0566045	0.000146142	0.951166	0.00582664	0.712984
D_1__Firmicutes	BactFirm_f_Carnobacteriaceae_g_Other	1	0.661284	0.894071	0.66809	0.0399175	0.182468	0.151769	0.900326	0.796763	0.827382	0.452453	0.0585949	0.677387	0.292411
D_1__Firmicutes	BactFirm_g_Carnobacterium	0.6744	0.00218445	0.396927	5.1366e-09	1.24578e-08	0.686961	0.996774	9.22772e-07	4.53335e-06	0.000482989	1.31877e-06	0.948162	0.343549	0.00340814
D_1__Firmicutes	BactFirm_g_Granulicatella	1	0.722759	0.0485921	7.39637e-13	0.872695	0.0340778	9.37419e-12	0.0318616	8.05975e-07	2.00644e-06	0.597715	0.903448	0.802633	0.00391606
D_1__Firmicutes	BactFirm_f_Christensenellaceae_g_Other	0.937038	0.685541	0.98443	0.298697	0.0907871	0.100841	0.640239	1	0.732277	0.400997	0.582976	0.115775	0.392131	0.200645
D_1__Firmicutes	BactFirm_g_Christensenella	0.922652	0.661284	0.750373	0.00513773	0.000295646	0.000278014	0.55596	1	0.0494536	0.00837479	0.026713	0.000677671	0.0267006	0.000700584
D_1__Firmicutes	BactFirm_g_Christensenellaceae_Uncult	1	0.189042	0.445639	1.92321e-16	1.67429e-10	1.2708e-06	0.150221	0.345022	2.3382e-08	3.78489e-09	0.00134521	2.2792e-08	0.018089	2.87283e-05
D_1__Firmicutes	BactFirm_f_Clostridiaceae 1_g_Other	2.27354e-08	8.57331e-09	1	0.848528	0.999079	1.72501e-12	0.910652	4.29804e-12	9.89897e-07	0.000464527	1.49692e-06	0.000579486	1.70482e-06	0.000155903
D_1__Firmicutes	BactFirm_g_Clostridium sensu stricto 1	0.34555	1	0.889094	5.25497e-64	0.306207	0.993489	1.80081e-54	0.603252	1.4529e-27	5.99566e-39	0.555558	0.510744	0.79818	0.824445
D_1__Firmicutes	BactFirm_g_Clostridium sensu stricto 15	1	3.73371e-11	1	7.39637e-13	0.306207	1.72501e-12	5.37388e-09	1.02104e-08	0.0933802	6.97664e-07	1.64244e-06	1.17934e-06	0.12548	1.38337e-06
D_1__Firmicutes	BactFirm_g_Sarcina	0.211987	0.0106997	0.741672	2.85583e-09	0.901166	0.430124	1.8371e-08	0.571311	8.05975e-07	0.0127094	0.00225517	0.479817	0.988812	0.422938
D_1__Firmicutes	BactFirm_g_Clostridiisalibacter	0.678091	1	0.671257	0.924848	1.70336e-12	0.993489	4.23658e-12	2.21516e-12	0.998823	0.331092	1.31877e-06	0.414846	0.925555	0.398815
D_1__Firmicutes	BactFirm_g_Defluviitaleaceae_Incertae Sedis	0.965729	0.162197	0.362676	2.73706e-77	1.80606e-72	8.0214e-54	0.788788	0.0375436	3.97262e-35	2.97816e-38	6.613e-27	1.27661e-41	1.01089e-21	5.88543e-32
D_1__Firmicutes	BactFirm_g_Defluviitaleaceae_Uncult	0.443909	0.701594	0.889094	0.81862	0.633709	0.688726	0.892371	1	0.364618	0.594517	0.484304	0.951166	0.581477	0.982836
D_1__Firmicutes	BactFirm_g_Enterococcus	0.90825	0.701594	0.894071	0.189715	0.368143	0.993489	0.0287384	0.760098	0.736306	0.343446	0.866206	0.325492	0.758581	0.904462
D_1__Firmicutes	BactFirm_f_Erysipelotrichaceae_g_Other	0.937038	0.701594	0.889094	0.724632	0.283533	0.993489	0.169789	0.446877	0.760194	0.925766	0.191256	0.768958	0.740607	0.893084
D_1__Firmicutes	BactFirm_g_Asteroleplasma	0.441997	0.172231	0.00595028	2.00978e-06	7.11855e-07	0.00118097	0.892371	0.294673	4.49701e-05	0.0198005	1.86925e-06	0.0292124	1.49708e-06	0.735893
D_1__Firmicutes	BactFirm_g_Bulleidia	0.231691	2.6613e-05	0.00365098	2.65346e-07	0.918989	1.6147e-07	3.18411e-07	1.99845e-07	0.0110411	0.818821	0.01234	0.000302094	1.49708e-06	0.864236
D_1__Firmicutes	BactFirm_g_Catenibacterium	0.193216	0.691345	0.036882	0.0103575	0.20591	0.000580737	0.394273	0.0933867	0.614249	0.00203146	0.658561	0.1598	0.586626	3.26394e-05
D_1__Firmicutes	BactFirm_g_Erysipelotrichaceae_Ambig	0.00312957	0.000742503	0.831383	8.79744e-06	0.000307955	0.993489	0.674129	0.000732027	8.05975e-07	0.874498	1.31877e-06	0.881672	0.911358	0.623904
D_1__Firmicutes	BactFirm_g_Erysipelotrichaceae_Incertae Sedis	0.624375	0.162197	0.287975	1.09466e-05	0.338666	0.37997	0.00250217	1	0.00032898	0.0192424	0.0672857	0.70813	0.139881	0.824445
D_1__Firmicutes	BactFirm_g_Erysipelotrichaceae_Uncult	0.329795	0.0465842	0.342208	1.62377e-33	1.2429e-14	1.13403e-11	8.88949e-05	0.742693	1.22867e-20	2.86532e-13	4.57529e-12	0.00041138	8.52812e-08	0.000435408
D_1__Firmicutes	BactFirm_g_Holdemania	1	0.971438	1	0.00174846	0.306207	0.264501	0.0883717	1	0.0314499	0.036955	0.604133	0.479817	0.511909	0.47936
D_1__Firmicutes	BactFirm_g_Solobacterium	1	0.884941	1	0.00189636	0.0301263	0.00622903	0.62299	0.920277	0.7231	0.679419	0.700965	0.954122	0.778038	0.80892
D_1__Firmicutes	BactFirm_g_Turicibacter	8.74252e-06	0.896419	1.85177e-06	0.163884	0.0972723	0.059434	0.876153	1	0.00109423	0.000423358	0.67738	0.995148	0.00178898	0.000155903
D_1__Firmicutes	BactFirm_g_Anaerofustis	5.15695e-05	1	0.502123	4.58997e-22	0.901445	0.581136	2.26851e-22	0.920277	7.61652e-05	7.40913e-26	0.951131	0.955255	0.655446	0.454303
D_1__Firmicutes	BactFirm_g_Eubacterium	0.656137	0.890292	1	0.0102347	0.633709	0.992381	0.0840972	0.873841	0.0306201	0.310314	0.560655	0.948162	0.925555	0.949578
D_1__Firmicutes	BactFirm_g_Pseudoramibacter	1	1	0.694969	8.06019e-13	1.81557e-12	9.32824e-06	1	1.19255e-30	1.04874e-06	0.0313139	1.57311e-06	0.0430532	0.0171571	0.000272853
D_1__Firmicutes	BactFirmFamXI_g_Anaerococcus	0.328027	0.101537	0.894071	0.0983981	0.070897	0.682068	0.910652	0.446877	0.736306	0.0156158	0.987777	0.00625279	0.651822	0.982836
D_1__Firmicutes	BactFirmFamXI_g_Finegoldia	0.00106557	0.381092	0.570902	1.2261e-14	7.62583e-23	0.278769	0.0657542	8.40249e-17	0.343394	1.77436e-10	2.7584e-14	1.47829e-08	0.601868	0.0445069
D_1__Firmicutes	BactFirmFamXI_g_Gemella	0.047919	0.0821016	0.221883	1.0417e-97	0.671584	0.993489	9.91971e-102	0.943	1.25919e-52	3.60404e-32	0.478148	0.0520773	0.465443	0.250425
D_1__Firmicutes	BactFirmFamXI_g_Murdochiella	0.00236594	0.915756	0.00129431	2.07909e-07	7.87426e-07	0.993489	0.949604	1.32013e-06	8.05975e-07	0.935631	0.954687	0.720136	0.200283	0.000544551
D_1__Firmicutes	BactFirmFamXI_g_Parvimonas	0.849071	0.621959	0.100318	5.66643e-10	0.306207	0.798105	1.16422e-06	0.86933	8.05975e-07	2.61379e-05	0.00233691	0.0898338	0.00395618	0.949578
D_1__Firmicutes	BactFirmFamXI_g_Peptoniphilus	1	0.000923964	0.00158078	0.879881	0.516138	0.736965	0.728479	1	0.976648	0.920223	0.000506434	0.177959	0.000908214	0.190968
D_1__Firmicutes	BactFirm_f_ClosFamily XIII_g_Other	0.0245103	0.0157863	0.0182896	0.280729	0.154096	0.47629	0.82196	0.900326	0.000216254	0.941552	6.45154e-05	0.948162	0.00058674	0.897995
D_1__Firmicutes	BactFirmFamXIII_g_ClosFamily XIII_Incertae Sedis	0.503256	0.992503	1	0.985729	0.086851	0.688726	0.111478	0.481558	0.485774	0.540535	0.296501	0.210221	0.744681	0.846852
D_1__Firmicutes	BactFirmFamXIII_g_ClosFamily XIII_Uncult	0.655957	1	0.98443	2.27931e-08	0.000738682	0.00118456	0.0772428	1	9.26181e-06	0.00103873	0.026713	0.0167803	0.0178159	0.0445069
D_1__Firmicutes	BactFirmFamXIII_g_Mogibacterium	0.965729	0.701594	0.98443	0.605925	0.12842	0.208827	0.423154	1	0.654281	0.901103	0.118236	0.6165	0.37693	0.61423
D_1__Firmicutes	BactFirm_f_Lachnospiraceae_g_Other	0.220685	0.204469	0.230879	1.78885e-10	0.177643	0.492748	2.85654e-06	0.920277	3.01606e-08	0.00132076	0.036898	0.951166	0.12548	0.735893
D_1__Firmicutes	BactFirm_g_Acetitomaculum	0.861801	1	1	2.11135e-12	1.78851e-10	2.89662e-10	0.780886	1	2.24082e-05	6.97664e-07	3.23315e-05	2.33624e-05	0.000117525	2.85357e-05
D_1__Firmicutes	BactFirm_g_Anaerostipes	0.62324	0.621959	0.953131	2.79997e-06	0.436837	0.723437	0.000400123	0.985986	0.000155004	0.0128371	0.29983	0.989515	0.68984	0.977887
D_1__Firmicutes	BactFirm_g_Blautia	0.673847	0.915756	1	0.0116081	0.662751	0.993489	0.0833317	0.943	0.284209	0.0211019	0.629608	0.951166	0.994255	0.949578
D_1__Firmicutes	BactFirm_g_Butyrivibrio	0.129583	0.00792484	0.00718773	2.0127e-07	2.50131e-06	1.48109e-06	0.864109	1	0.432154	0.000192033	0.779625	0.000162013	0.968679	3.5652e-05
D_1__Firmicutes	BactFirm_g_Coprococcus	0.62324	0.632063	0.94334	1.01012e-10	0.00403479	0.070255	0.00147741	0.70567	5.68868e-07	0.000133996	0.00946314	0.203701	0.380434	0.132711
D_1__Firmicutes	BactFirm_g_Dorea	0.637035	0.432428	0.894071	1.76085e-14	0.00967773	0.169643	1.78316e-06	0.580759	5.54323e-09	2.63975e-06	0.008385	0.432327	0.243416	0.616033
D_1__Firmicutes	BactFirm_g_Epulopiscium	1	0.710796	0.00142343	7.39637e-13	4.35607e-07	0.996632	0.0865588	8.22617e-07	8.05975e-07	6.97664e-07	9.61184e-05	1.17934e-06	9.82192e-05	0.422176
D_1__Firmicutes	BactFirm_g_Howardella	6.52526e-07	4.14287e-08	2.69868e-09	3.29499e-147	5.51062e-128	1.35201e-126	0.1833	1	2.34303e-21	3.39793e-68	6.48217e-15	6.59983e-60	2.71346e-13	1.66376e-63
D_1__Firmicutes	BactFirm_g_Lachnoanaerobaculum	0.082407	1	1	3.98687e-06	2.78254e-12	0.403543	1.19272e-31	2.15513e-15	0.736306	0.000423358	1.95635e-06	4.29387e-06	0.740607	0.576043
D_1__Firmicutes	BactFirm_g_Lachnospira	0.937038	0.66389	1.55806e-05	2.13015e-94	9.92313e-79	1.1813e-61	0.163393	0.084862	2.09484e-44	9.05327e-42	3.29155e-30	9.08795e-37	1.49708e-06	1.18493e-32
D_1__Firmicutes	BactFirm_g_Lachnospiraceae_Ambig	0.937038	0.988991	0.98443	0.565951	0.612764	0.295798	0.311338	0.920277	0.524848	0.874498	0.653193	0.881672	0.651822	0.396066
D_1__Firmicutes	BactFirm_g_Lachnospiraceae_Incertae Sedis	0.268758	0.824011	0.957292	0.00406028	0.29482	0.139366	7.50601e-05	0.943	0.00222719	0.405946	0.690989	0.328268	0.475019	0.217684
D_1__Firmicutes	BactFirm_g_Lachnospiraceae_Uncult	0.173966	0.220737	0.263785	1.03039e-06	0.13289	0.0679373	0.00355471	0.985986	0.0471683	2.63975e-06	0.971394	0.029492	0.805551	0.0160597
D_1__Firmicutes	BactFirm_g_Marvinbryantia	0.535621	1	0.894071	1.32309e-23	4.35124e-62	5.98483e-119	2.08829e-10	1.57281e-09	0.000195827	0.0240089	0.140383	0.160428	0.340174	0.0767874
D_1__Firmicutes	BactFirm_g_Moryella	0.329795	0.11086	0.725654	3.5961e-09	0.00113134	2.00542e-07	0.0261668	0.173313	2.45238e-05	0.0266992	0.716509	0.00149218	0.00147123	0.0383273
D_1__Firmicutes	BactFirm_g_Oribacterium	0.799585	0.0262486	0.00731188	4.40969e-07	0.365154	0.705153	2.40635e-09	0.945345	0.406824	0.912937	0.920712	0.000229544	0.778038	0.000181057
D_1__Firmicutes	BactFirm_g_Pseudobutyrivibrio	0.383369	0.915756	1	0.000534505	0.159355	0.160282	0.111478	1	0.000809815	0.140343	0.257383	0.530652	0.37693	0.396066
D_1__Firmicutes	BactFirm_g_Roseburia	0.00977141	0.0116825	0.0346865	8.21208e-08	0.0380571	0.134353	0.00472343	0.943	7.58724e-09	0.131038	0.000420138	0.801559	0.0060485	0.702204
D_1__Firmicutes	BactFirm_g_Shuttleworthia	0.637035	0.324361	0.124629	0.0152751	0.959489	0.993489	0.022299	1	0.0993285	0.643996	0.120244	0.903448	0.145378	0.398815
D_1__Firmicutes	BactFirm_g_Stomatobaculum	9.08713e-05	1	0.0047671	0.879459	1.70336e-12	0.139571	4.60489e-13	2.26976e-07	0.254445	1.52158e-06	8.97253e-06	2.61509e-06	1.09231e-05	0.993477
D_1__Firmicutes	BactFirm_g_Lactobacillus	5.15695e-05	5.91617e-07	0.834357	7.00356e-22	3.42063e-09	0.712278	0.000855432	2.26976e-07	5.55454e-22	0.00151439	4.07659e-13	0.951166	0.939772	0.440828
D_1__Firmicutes	BactFirm_g_Pediococcus	0.965729	1.8962e-06	0.000967083	0.598598	0.0177458	0.483179	0.00355471	0.294673	0.813189	0.545399	0.386664	3.536e-09	0.655446	7.44451e-06
D_1__Firmicutes	BactFirm_g_Fructobacillus	0.0863309	1	1	4.2106e-06	1.05045e-11	1.11631e-11	1.12544e-30	1	0.338692	2.75179e-05	1.31877e-06	0.046519	1.49708e-06	0.0471634
D_1__Firmicutes	BactFirm_g_Leuconostoc	0.0879327	0.116606	0.124629	0.0788107	0.697256	0.331397	0.0400768	0.884822	0.624265	0.0156158	0.0559288	0.6165	0.025922	0.846852
D_1__Firmicutes	BactFirm_g_Weissella	9.41246e-05	0.000927401	1	0.0825349	0.194191	0.208827	0.892371	1	0.284981	1.20185e-06	0.951131	1.15008e-06	0.468341	0.568814
D_1__Firmicutes	BactFirm_g_Brochothrix	1	0.000324814	0.0048544	0.00167381	4.46885e-09	0.00141718	1.15389e-19	0.0319967	0.0386518	0.609555	1.31877e-06	0.68211	0.000194667	0.685252
D_1__Firmicutes	BactFirm_g_Peptococcaceae_Uncult	0.861801	0.731732	0.623349	8.51841e-07	0.000547251	0.0200385	0.310438	0.655878	1.62735e-07	3.78606e-06	0.00146996	4.6597e-05	0.0315701	0.000332976
D_1__Firmicutes	BactFirm_g_Peptococcus	0.329795	0.432428	0.230879	0.752129	0.747861	0.232748	0.62299	0.676653	0.351426	0.430397	0.335656	0.720136	0.0710278	0.886679
D_1__Firmicutes	BactFirm_f_Peptostreptococcaceae_g_Other	0.510397	0.701594	0.94334	2.78152e-98	1.05721e-06	0.688726	2.43226e-56	4.33385e-05	8.69784e-55	4.03069e-45	9.80505e-05	0.00432962	0.601868	0.949578
D_1__Firmicutes	BactFirm_g_Peptostreptococcaceae_Incertae Sedis	0.937038	0.204469	0.566652	0	2.38546e-05	0.736965	0	0.000457731	2.03597e-196	1.97318e-191	2.08674e-05	0.0738484	0.427272	0.819951
D_1__Firmicutes	BactFirm_g_Peptostreptococcaceae_Uncult	0.965729	0.522821	1	6.93595e-33	0.00163979	0.368816	2.87748e-17	0.0952046	7.7539e-18	1.64111e-16	0.00294206	0.169766	0.601868	0.568814
D_1__Firmicutes	BactFirm_f_Ruminococcaceae_g_Other	0.185132	1	0.694969	0.122417	0.435854	0.416869	0.677768	1	0.930279	0.0188145	0.601327	0.622569	0.914123	0.271386
D_1__Firmicutes	BactFirm_g_Acetanaerobacterium	0.245589	0.644443	0.949717	9.56889e-06	0.171649	0.547357	5.01537e-09	0.884822	0.493597	0.00219602	0.575982	0.0898338	0.54103	0.864236
D_1__Firmicutes	BactFirm_g_Anaerofilum	0.00192816	0.784637	1	0.0279563	0.27722	0.246505	0.493549	1	3.90574e-09	0.400997	0.355209	0.875409	0.677387	0.544504
D_1__Firmicutes	BactFirm_g_Anaerotruncus	0.328027	0.988991	1	0.835845	0.251486	0.349191	0.193525	1	0.499992	0.266862	0.414772	0.602103	0.514139	0.69413
D_1__Firmicutes	BactFirm_g_Faecalibacterium	0.460193	0.278357	0.750373	0.327564	0.306207	0.851892	0.970165	0.8173	0.150949	0.944612	0.0876186	0.923756	0.601868	0.864236
D_1__Firmicutes	BactFirm_g_Hydrogenoanaerobacterium	0.970408	0.0623831	0.348374	0.66809	0.766652	0.160776	0.55596	0.516173	0.991262	0.786709	0.987777	0.00209944	0.343549	0.00224193
D_1__Firmicutes	BactFirm_g_Intestinimonas	0.0900133	0.906702	1	0.893374	0.835667	0.804255	0.82196	1	0.00544014	0.887683	0.730701	0.954122	0.911358	0.949578
D_1__Firmicutes	BactFirm_g_Oscillibacter	0.11469	0.0336347	0.177702	1.4905e-06	0.000250596	2.25513e-05	0.488834	0.920277	0.614249	0.000482989	0.999489	0.000653021	0.682531	0.00236321
D_1__Firmicutes	BactFirm_g_Oscillospira	0.222514	0.606768	0.957292	0.249991	0.886051	0.9013	0.257532	0.945345	0.0635403	0.776067	0.435108	0.875409	0.988812	0.735893
D_1__Firmicutes	BactFirm_g_Papillibacter	0.847326	0.76616	0.000375278	8.01059e-21	1.81686e-18	4.58122e-16	0.815333	0.920277	1.53563e-10	1.6802e-08	1.51944e-10	2.89313e-08	0.785589	2.22441e-09
D_1__Firmicutes	BactFirm_g_Ruminococcaceae_Ambig	0.460193	0.0366195	0.663346	7.39637e-13	0.0250857	0.178826	4.74549e-06	0.817923	0.00114724	6.97664e-07	0.865658	0.000360703	0.940694	0.257841
D_1__Firmicutes	BactFirm_g_Ruminococcaceae_Incertae Sedis	0.255082	0.892401	0.595323	0.477274	0.566333	0.464619	0.970165	1	0.654281	0.110944	0.866206	0.583414	0.994255	0.250425
D_1__Firmicutes	BactFirm_g_Ruminococcaceae_Uncult	0.510397	0.449582	1	7.39637e-13	7.54972e-08	1.10942e-06	0.160981	0.943	5.93957e-09	1.33935e-05	0.00277193	3.46897e-06	0.000602224	0.000864514
D_1__Firmicutes	BactFirm_g_Ruminococcus	0.462857	0.756104	0.953131	2.45335e-34	1.25879e-18	1.20388e-11	0.00318105	0.134292	3.12786e-21	6.61629e-15	2.57118e-08	7.89855e-11	1.4016e-05	1.38337e-06
D_1__Firmicutes	BactFirm_g_Subdoligranulum	1	0.49662	0.98443	0.0112322	0.848464	0.47629	0.00949946	0.900326	0.0947496	0.0874704	0.643298	0.479817	0.528278	0.810284
D_1__Firmicutes	BactFirm_g_Macrococcus	1	0.449582	0.725654	7.39637e-13	0.294846	0.993489	1.02129e-16	0.571311	0.530686	8.14223e-07	0.560352	0.50533	0.601868	0.846852
D_1__Firmicutes	BactFirm_g_Staphylococcus	0.047919	0.940066	0.949346	2.0334e-18	0.985577	0.993489	3.78439e-18	1	0.0048329	1.77436e-10	0.754797	0.994943	0.796326	0.934191
D_1__Firmicutes	BactFirm_f_Streptococcaceae_g_Other	0.678091	0.37235	0.012616	7.39637e-13	0.159355	0.137564	6.42433e-08	1	8.05975e-07	0.000114579	0.478148	0.00874165	0.326485	0.00834936
D_1__Firmicutes	BactFirm_g_Lactococcus	0.231122	0.111033	0.252216	0.199654	0.24256	0.993489	0.0134716	0.393545	0.921897	0.0148115	0.0467059	0.639925	0.601868	0.196085
D_1__Firmicutes	BactFirm_g_Streptococcaceae_Uncult	0.655957	1.47661e-06	1	1.80407e-08	0.00118865	5.29039e-07	0.051073	1.25974e-16	8.35283e-07	0.000163487	1.31877e-06	0.0404788	0.0920213	0.042392
D_1__Firmicutes	BactFirm_g_Streptococcus	5.15695e-05	0.00660191	0.560636	5.43859e-21	0.000102551	0.182574	2.0857e-07	0.0458095	1.37213e-22	0.000987661	1.18173e-06	0.612017	0.988812	0.196085
D_1__Firmicutes	BactFirm_g_Gelria	0.185132	0.222987	1	3.35268e-08	0.00765459	0.993489	0.0162126	0.0133988	0.202267	8.36949e-05	0.643375	0.00611149	0.925555	0.995348
D_1__Firmicutes	BactFirm_f_vadinBB60_g_Other	0.937038	0.997629	0.693815	0.28876	0.633709	0.996632	0.150221	0.920277	0.395258	0.683857	0.711181	0.903448	0.441494	0.946895
D_1__Firmicutes	BactFirm_g_vadinBB60_Uncult	1	0.643673	0.0025176	5.99861e-23	2.13004e-11	2.2658e-11	0.00564633	1	3.46132e-15	3.04392e-15	2.37697e-12	9.34368e-09	1.8913e-14	0.00525141
D_1__Firmicutes	BactFirm_g_Allisonella	0.160519	0.0311682	0.889094	0.30525	0.697256	0.786332	0.728423	1	0.00155865	0.643996	0.000454537	0.989515	0.785589	0.846852
D_1__Firmicutes	BactFirm_g_Dialister	0.597307	1	1	2.37599e-84	2.01891e-09	0.0145506	3.20743e-39	0.00195642	1.10806e-47	6.74987e-40	3.80276e-05	2.94621e-05	0.0965677	0.132767
D_1__Firmicutes	BactFirm_g_Megamonas	0.329795	0.992503	0.000210916	0.209996	0.461217	0.965334	0.0524954	0.640365	0.134484	0.793144	0.900515	0.831108	0.508571	1.38337e-06
D_1__Firmicutes	BactFirm_g_Megasphaera	1	0.0120103	0.0125811	0.00376401	0.0613944	0.0538729	0.560827	1	0.760194	0.882366	0.000720986	0.70813	0.00194324	0.575213
D_1__Firmicutes	BactFirm_g_Mitsuokella	0.0137699	0.685541	0.300557	3.67917e-11	1.13226e-07	1.07452e-10	0.380037	0.580759	0.467817	6.97664e-07	0.352493	0.0432917	1.49708e-06	0.00687582
D_1__Firmicutes	BactFirm_g_Selenomonas	1	6.19957e-10	1	9.22326e-13	0.166491	2.19939e-12	6.70436e-18	2.84935e-17	9.27979e-07	0.00014215	1.41517e-06	4.08522e-05	1.61734e-06	0.000239705
D_1__Firmicutes	BactFirm_g_Veillonella	0.11469	0.396001	0.575162	0.125814	0.012932	0.06575	0.469729	0.920277	0.854056	0.00888164	0.443305	0.0087962	0.581477	0.0402298
D_1__Firmicutes	BactFirm_g_Veillonellaceae_Uncult	1	0.00710096	2.28701e-08	7.39637e-13	0.0498431	0.00266329	1.18772e-06	3.19698e-07	8.05975e-07	6.97664e-07	1.31877e-06	0.652703	1.49708e-06	0.000803074
D_1__Firmicutes	Bact_p_Firmicutes_g_Other	0.91424	0.947209	1	0.699187	0.901166	0.999576	0.901587	1	0.515124	0.901103	0.929318	0.903448	0.925555	0.949578
D_1__Firmicutes	BactFirm_c_Bacilli_g_Other	0.637035	0.76616	0.012616	0.00505457	0.835667	0.763245	0.0218093	1	0.250921	0.0133158	0.707143	0.870072	0.73397	0.000626501
D_1__Firmicutes	BactFirm_o_Clostridiales_g_Other	0.937038	1	1	0.000131656	0.0399175	0.187627	0.193471	0.900326	0.00417195	0.0189531	0.195013	0.154617	0.369678	0.45237
D_1__Fusobacteria	BactFuso_g_Fusobacterium	0.00201061	8.57331e-09	0.000895091	0.598598	2.37743e-06	1.6147e-07	1.27827e-07	0.943	2.61483e-05	0.525425	0.000644852	1.17934e-06	0.796969	1.38337e-06
D_1__Lentisphaerae	BactLent_g_Victivallis	0.00133211	0.000780386	1	0.233787	0.273946	2.46598e-11	1	4.64487e-15	1.84854e-05	0.464938	1.72365e-05	0.550636	0.0418092	1.38337e-06
D_1__Proteobacteria	BactProt_g_Parasutterella	0.000105575	0.000126999	0.000450526	0.631832	0.783269	0.993489	0.924851	1	0.436873	5.01946e-07	0.495187	1.15008e-06	0.785589	6.06306e-07
D_1__Proteobacteria	BactProt_g_Sutterella	0.471442	0.278357	0.282595	1.12499e-16	0.068847	0.147837	7.95349e-10	0.985986	0.000505208	4.16722e-07	0.00306556	0.479817	0.0106026	0.696089
D_1__Proteobacteria	BactProt_g_Ochrobactrum	0.00870613	0.000727992	1	0.879881	0.739469	1.15901e-07	0.728479	2.35587e-06	0.000142788	0.695001	1.31877e-06	0.881672	0.000241534	0.000626501
D_1__Proteobacteria	BactProt_g_Campylobacter	1	1	0.00193684	7.39637e-13	1.70336e-12	0.134353	1	2.55651e-07	2.29566e-06	6.97664e-07	2.98869e-06	1.17934e-06	0.99562	1.38337e-06
D_1__Proteobacteria	BactProt_g_Variovorax	0.597307	0.0166182	0.012616	1.17164e-09	6.67848e-09	0.277935	0.924851	1.61953e-05	8.05975e-07	0.000299752	0.381506	1.17934e-06	0.785589	0.000470312
D_1__Proteobacteria	BactProt_g_Desulfovibrio	5.15695e-05	1.23697e-05	1.80415e-06	5.58653e-93	7.01926e-73	1.02637e-74	0.0471659	1	1.13946e-21	4.19709e-59	2.7584e-14	6.80052e-48	2.35417e-13	9.9038e-52
D_1__Proteobacteria	BactProt_f_Enterobacteriaceae_g_Other	1	0.915756	0.199589	0.271798	0.159355	0.179437	0.011412	1	0.973302	0.981115	0.020928	0.071457	0.590167	0.0017497
D_1__Proteobacteria	BactProt_g_Enterobacter	0.00277906	2.65191e-09	1	2.00496e-07	0.999079	5.12867e-11	4.81366e-07	1.54233e-10	8.05975e-07	0.901103	0.000165458	1.19271e-06	0.0229989	1.38337e-06
D_1__Proteobacteria	BactProt_g_Escherichia-Shigella	0.0535615	0.0016266	0.00819671	0.0105811	0.0308119	0.00376143	0.906421	0.884822	0.991262	0.000745617	0.456271	0.000111948	0.978369	2.87283e-05
D_1__Proteobacteria	BactProt_g_Klebsiella	0.134329	0.710212	0.0131402	2.85583e-09	2.1054e-09	2.18593e-09	0.949604	1	0.0867546	3.73915e-06	0.000522322	9.12012e-06	0.641428	5.07731e-06
D_1__Proteobacteria	BactProt_g_Morganella	2.96951e-07	0.000780386	0.657824	0.000270661	0.000295646	1.93704e-10	0.987586	0.0225627	8.05975e-07	0.00552797	0.147199	0.000516236	1.89513e-06	0.00050912
D_1__Proteobacteria	BactProt_f_mitochondria_g_Other	0.049749	7.49766e-05	0.0020882	0.0580441	0.00156458	0.00267865	2.99682e-07	1	0.989845	0.000563484	0.000396354	0.0241566	0.000150398	0.454303
D_1__Proteobacteria	BactProt_g_mitochondria_Ambig	0.510397	1	1	2.3239e-09	0.423503	0.786005	1.16422e-06	0.943	7.36144e-06	0.00330292	0.496842	0.663574	0.88642	0.824445
D_1__Proteobacteria	BactProt_g_Acinetobacter	9.61686e-11	1	0.342208	0.764239	1.70336e-12	0.999576	2.26079e-11	4.29804e-12	3.04153e-06	6.97664e-07	0.0703021	1.17934e-06	0.0896159	0.993477
D_1__Proteobacteria	BactProt_g_Neisseria	0.00217919	1.44904e-06	1	1.95346e-08	0.000425886	0.00235171	0.0975942	3.24546e-11	0.325451	0.000163487	2.45147e-06	0.0241566	0.380434	0.0242982
D_1__Proteobacteria	BactProt_f_Oxalobacteraceae_g_Other	0.891869	0.815406	0.953131	9.64253e-10	3.30033e-09	5.52282e-10	0.970165	1	8.35283e-07	1.79914e-05	1.31877e-06	3.96193e-05	1.49708e-06	2.04602e-05
D_1__Proteobacteria	BactProt_g_Oxalobacteraceae_Ambig	1	0.757505	0.936398	2.18742e-11	3.30033e-09	1.11631e-11	0.696499	0.774166	2.16263e-05	1.06115e-05	0.000306557	7.83187e-06	1.49708e-06	2.85357e-05
D_1__Proteobacteria	BactProt_g_Haemophilus	1	0.204469	0.348374	3.03146e-40	0.566333	0.993489	4.83464e-44	0.870037	5.44767e-17	4.06717e-17	0.385593	0.296035	0.343549	0.61423
D_1__Proteobacteria	BactProt_g_Pseudomonas	4.25733e-10	1	0.172467	0.84824	2.5435e-12	0.0218689	1.65418e-11	5.80084e-21	4.73725e-06	2.61063e-06	0.218222	4.38532e-06	0.256415	0.354878
D_1__Proteobacteria	BactProt_g_Rhodocyclaceae_Uncult	1	0.915968	0.957292	7.39637e-13	0.920647	0.956603	7.08617e-13	1	0.782069	6.97664e-07	0.779625	0.954122	0.799164	0.946895
D_1__Proteobacteria	BactProt_g_Thalassospira	0.00545486	0.164383	0.199589	3.9401e-08	6.9551e-15	1.16213e-16	0.0326128	0.945345	0.9324	3.27337e-06	0.00633818	1.50787e-07	0.00196688	2.01057e-08
D_1__Proteobacteria	BactProt_g_Sphingomonadaceae_Ambig	1	9.18985e-05	1	0.0736853	0.248462	1.72501e-12	0.786943	2.61551e-08	0.00863619	0.0159132	0.00966227	0.00149218	1.49708e-06	0.022809
D_1__Proteobacteria	BactProt_g_Succinivibrio	1	1	0.00389177	7.39637e-13	1.70336e-12	0.0438138	1	3.08412e-06	8.05975e-07	6.97664e-07	1.31877e-06	1.17934e-06	1.49708e-06	0.847658
D_1__Proteobacteria	BactProt_g_B38_Uncult	0.00233857	1.01054e-05	5.42198e-06	5.95018e-30	8.77067e-26	3.07273e-29	0.642973	0.900326	0.00197391	3.12325e-16	0.244812	9.1148e-16	0.197506	6.06663e-18
D_1__Proteobacteria	BactProt_c_Gammaproteobacteria_g_Other	0.673847	0.146522	0.278399	7.39637e-13	3.9808e-05	0.00291197	0.00761853	0.640365	8.05975e-07	0.000128653	0.216206	7.46214e-05	0.253559	0.000491228
D_1__Synergistetes	BactSyne_g_Cloacibacillus	0.0642096	0.0481487	0.367175	1.61058e-07	0.273946	0.993489	0.000182571	0.446877	0.467817	4.01014e-05	0.818997	0.000492391	0.169014	0.897995
D_1__Synergistetes	BactSyne_g_Pyramidobacter	0.00977141	0.00714952	1	0.0398464	0.0602803	1.72501e-12	0.996774	1.2667e-06	1.43137e-06	0.643996	1.94525e-06	0.725237	2.36176e-06	1.38337e-06
D_1__Tenericutes	BactTene_g_NB1-n_Uncult	1	0.172231	1	7.39637e-13	1.81557e-12	0.141688	1	2.26976e-07	8.05975e-07	6.97664e-07	0.0197933	1.17934e-06	0.316196	0.368209
D_1__Tenericutes	BactTene_g_RF9_Uncult	1	0.822456	0.98443	7.39637e-13	1.35512e-11	2.68599e-10	0.892371	0.948292	6.30799e-06	2.00644e-06	8.38704e-05	3.4488e-06	0.000138693	2.4098e-05
D_1__Verrucomicrobia	BactVerr_g_vadinHA64_Uncult	1	0.00666628	0.00879965	7.41672e-13	0.874657	0.841894	3.96622e-13	1	8.05975e-07	0.000402281	0.484304	0.000758895	0.590167	0.000803074
D_1__Verrucomicrobia	BactVerr_g_Akkermansia	0.0494033	0.175782	0.663346	3.30263e-41	1.14182e-21	4.26323e-10	0.000566434	0.00351112	4.49486e-31	7.05388e-16	3.58101e-15	1.12703e-07	1.21277e-06	0.000169083
	Bacteria_g_Other	0.758134	0.000615191	0.000450526	0.676673	0.34488	0.736965	0.193525	0.920277	0.319492	0.886022	1.64244e-06	0.771348	1.89513e-06	0.628478
	Unclassified_g_Other	1	0.988991	0.786181	0.0122613	0.168518	0.145907	0.493549	1	0.0780443	0.114661	0.288419	0.456907	0.139868	0.592417
